# Supplementary material for: Arbuscular mycorrhizal fungal interactions bridge the support of root‐associated microbiota for slope multifunctionality in an erosion‐prone ecosystem
Source: Imeta. 2024 Mar 25;3(3):e187. doi: 10.1002/imt2.187 (PMC11183171; doi:10.1002/imt2.187)
Supplement: Supplementary file 2 — Table S1: Distribution of ecosystem functions related to four important services on the slope using linear mixed‐effects models. Table S2: Distribution of environmental variables on the slope using linear mixed‐effects models. Table S3: Hierarchical partitioning analysis clarifying the contribution of individual predictors to slope multifunctionality in the generalized linear mixed‐effects model (GLMM). [file IMT2-3-e187-s001.xlsx]

## Sheet: S1
Table S1 Distribution of ecosystem functions related to four important services on the slope using linear mixed-effects models.
Service	Function	Top	Middle	Bottom	p
Microbially driven C pools	DOC (mg kg–1)	103±4.51a	89.4±5.23ab	76.4±3.40b	**
	MBC (mg kg–1)	164±16.8a	127±13.28b	84.2±6.65c	***
Nutrient cycling	TDN (mg kg–1)	29.4±1.84a	28.3±1.67a	21.4±1.76b	*
	Olsen-P (mg kg–1)	0.38±0.10a	0.35±0.14a	0.16±0.03a	n.s.
	MBN (mg kg–1)	14.3±1.31a	13.3±1.68a	12.9±2.06a	n.s.
	MBP (mg kg–1)	6.02±0.93a	5.67±0.41a	2.91±0.30b	**
Organic matter decomposition	BG (nmol g–1 h–1)	15.9±1.23a	11.3±1.23a	11.3±2.30a	n.s.
	NAG (nmol g–1 h–1)	8.70±0.30a	1.93±0.51b	1.80±0.40b	***
	LAP (nmol g–1 h–1)	40.7±2.16a	33.2±1.63b	27.7±1.21b	**
	AP (nmol g–1 h–1)	73.2±5.94a	74.4±5.21a	82.9±4.86a	n.s.
Plant production	Leaf C (g kg–1)	544±6.80b	582±8.24a	573±4.87a	**
	Litter C (g kg–1)	509 ±6.73a	518±7.70a	497±6.66a	n.s.
Note: Values are the means ± standard error (n = 6). Statistical significance of fixed effects (slope position) is shown in the right column. Different lowercase letters indicate significant differences (p < 0.05) among slope positions. *p < 0.05, **p < 0.01, and ***p < 0.001. n.s., not significant.

## Sheet: S2
Table S2 Distribution of environmental variables on the slope using linear mixed-effects models.
Position	Moisture	pH	BD	SOC	N:P	TP
	(%)		(g cm-3)	(g kg-1)		(g kg-1)
Top	16.7±0.85a	8.71±0.02a	1.18±0.01a	4.23±0.30a	0.92±0.06a	0.55±0.02b
Middle	15.1±0.65ab	8.75±0.01a	1.22±0.01a	4.32±0.32a	0.76±0.05a	0.62±0.02a
Bottom	13.4±1.08b	8.74±0.03a	1.25±0.04a	2.90±0.27b	0.54±0.04b	0.65±0.01a
F	3.48	0.95	3.21	6.93	16.11	13.39
p	*	n.s.	n.s.	**	***	**
Note: Values are the means ± standard error (n = 6). Fixed effects of slope position are shown in bottom rows. Different lowercase letters indicate significant differences (p < 0.05) among slope positions. *p < 0.05, **p < 0.01, and ***p < 0.001. n.s., not significant.

## Sheet: S3
Table S3 Hierarchical partitioning analysis clarifying the contribution of individual predictors to slope multifunctionality in the generalized linear mixed-effects model (GLMM).
GLMM: Slope multifunctionality = Position + Moisture + pH + BD + SOC + N:P + TP +
AMF richness + Bacterial composition + Rhizobial composition + PNA_B_AMF + PPA_B_AMF +
PNA_rpoB_AMF + PPA_rpoB_AMF + (1 | Plot)
R2 = 91.9%
Predictor		Fixed effects	Explained variation
			(%)
Abiotic	Position	−3.01	14
	Moisture	8.21	5.8
	pH	−3.59	4.03
	BD	−0.44	6.14
	SOC	0.6	18.3
	N:P	1.28	15.8
	TP	−2.41	3.87
Biotic	AMF richness	4.71	5.14
	Bacterial composition	−1.90	10.9
	Rhizobial composition	4.97	10.3
	PNA_B_AMF	−1.95	−0.12
	PPA_B_AMF	0.44	−0.14
	PNA_rpoB_AMF	−7.14	4.54
	PPA_rpoB_AMF	−0.86	1.36
Note: Fixed effects are the t-values from GLMM, with bold numbers indicating their statistical significance (p < 0.05). PNA_B_AMF and PPA_B_AMF, putative negative and positive associations between bacteria and AM fungi, respectively; PNA_rpoB_AMF and PPA_rpoB_AMF, putative negative and positive associations between rhizobia and AM fungi, respectively. n = 18.

## Sheet: 1
Position	DOC	MBC	TDN	Olsen-P	MBN	MBP	BG	NAG	LAP	AP	LeafC	LitterC	Multifunctionality	Multifunctionality_Dim 1	Multifunctionality_Dim 2	Multifunctionality_Dim 3
Top	96.2278	139.868	27.0751	0.294327	12.1549	4.42873	16.1894	7.86101	44.6877	71.69	577.548	535.935	0.44406	0.497364	1.26487	0.0849684
Top	107.027	120.612	33.7609	0.222563	9.33461	7.65115	18.909	8.73508	44.1603	69.2194	535.689	510.726	0.400335	1.21043	1.07751	0.282326
Top	85.2925	130.15	22.7447	0.044437	16.8479	3.81257	15.5924	7.92409	43.3197	57.6893	534.513	517.385	-0.0669352	0.330688	0.516937	0.602688
Top	105.596	196.711	34.2695	0.565405	14.4134	8.1745	19.1137	8.83244	33.4148	61.8581	536.184	498.563	0.557287	1.51506	-0.353684	0.365267
Top	117.545	175.564	27.0151	0.635301	18.2324	8.41269	11.1465	9.81371	34.4938	80.787	538.127	489.283	0.567403	1.30512	-1.20404	0.177337
Top	106.974	224.599	31.3744	0.547117	14.5788	3.64566	14.1733	9.05343	44.3927	97.976	541.259	500.986	0.693779	1.27002	-0.509924	-0.460426
Mid	96.4896	95.5823	29.5564	0.256281	10.2227	4.93296	9.64692	0.869995	38.2154	61.3927	595.039	514.065	-0.09628	-0.274911	0.894377	0.846331
Mid	95.5007	107.628	29.3323	0.269424	12.4218	4.56897	9.55785	3.86529	28.413	73.2581	595.66	534.962	0.0756492	-0.299396	0.821607	-0.0178032
Mid	103.29	116.077	33.9584	0.318316	8.5158	5.39291	13.8493	2.27762	37.3734	89.7539	565.145	516.704	0.231835	0.321928	0.722028	-0.43123
Mid	72.2378	107.533	21.5324	0.0397802	18.8655	5.73067	11.488	1.10971	33.1722	67.9444	576.69	534.882	-0.142144	-0.591322	0.372742	-0.113274
Mid	74.4979	165.551	28.7755	1.02519	17.6925	5.95272	7.56354	0.729479	32.6953	63.8149	553.695	483.647	-0.0253617	0.22783	-1.93729	1.62008
Mid	94.1623	171.065	26.6908	0.206693	12.3038	7.43416	15.6789	2.74027	29.4466	90.3276	605.802	520.989	0.41652	0.0554837	0.396592	-1.28238
Bottom	68.0559	60.6981	15.2638	0.250338	10.2014	2.01003	6.33257	1.85881	30.8287	68.6076	565.145	495.524	-0.931784	-1.32525	-0.290358	1.10229
Bottom	77.6642	86.4241	23.6165	0.0514472	10.0088	2.87309	14.7718	2.05222	26.5769	86.9627	573.97	516.713	-0.391428	-0.849306	0.471014	-0.843681
Bottom	70.6729	82.3231	22.3816	0.146985	8.37115	3.29427	9.26044	3.53482	26.3418	74.1364	570.664	516.277	-0.601463	-0.960497	0.453848	0.378891
Bottom	78.2599	76.8791	25.7508	0.128157	12.0253	2.43854	5.43574	1.60906	31.5876	77.5638	584.661	481.132	-0.620429	-1.01159	-0.358244	0.555566
Bottom	91.3173	110.618	24.3742	0.206476	22.2508	4.09816	22.4396	1.07996	26.8387	101.521	555.71	494.731	0.140607	-0.101831	-1.18816	-2.37755
Bottom	72.358	88.0901	16.7495	0.20148	14.6817	2.72136	9.47109	0.679861	23.7615	88.7683	587.427	479.344	-0.651651	-1.31983	-1.14981	-0.489391

## Sheet: 2
Position	Bacterial.richness	AM.fungal.richness	Rhizobial.richness	CPCoA1.Bateria	CPCoA2.Bateria	CPCoA1.AM.fungi	CPCoA2.AM.fungi	CPCoA1.Rhizobia	CPCoA2.Rhizobia	Moisture	pH	BD	SOC	N.P	TP	Multifunctionality
Top	3997	232	492	-0.299006	-0.0787272	-0.355185	-0.121277	-0.248194	-0.164613	17.208	8.69	1.18	4.22971	0.802245	0.564733	0.44406
Top	3987	293	595	-0.359106	-0.0503447	-0.315277	-0.150333	-0.357763	-0.055217	17.2254	8.74	1.15	4.20956	1.02135	0.511476	0.400335
Top	3744	233	585	-0.308754	-0.0758801	-0.35459	-0.0865061	-0.374295	-0.0575125	13.7233	8.78	1.2	3.12617	0.851102	0.489481	-0.0669352
Top	3627	227	553	-0.262604	-0.068546	-0.325979	-0.0792391	-0.259843	-0.125325	16.1677	8.74	1.21	5.03391	1.16554	0.514397	0.557287
Top	3780	259	526	-0.272817	-0.0856299	-0.342648	-0.078428	-0.306585	-0.127819	20.0669	8.64	1.18	5.02989	0.854983	0.596674	0.567403
Top	1627	247	323	-0.46052	-0.0247896	-0.194171	-0.14454	-0.376423	-0.018768	15.7726	8.66	1.19	3.72884	0.845	0.595572	0.693779
Mid	4533	317	761	0.137088	0.378017	0.187281	-0.23763	0.0521764	0.455246	15.0055	8.72	1.22	4.50392	0.721723	0.607721	-0.09628
Mid	3746	173	577	0.119225	0.312095	0.184715	-0.278707	0.0472159	0.261106	13.6913	8.76	1.2	4.21421	0.903179	0.53284	0.0756492
Mid	4064	685	505	0.066	0.330427	0.376193	-0.282873	-0.0654596	0.62465	17.9111	8.72	1.22	4.35575	0.844867	0.640439	0.231835
Mid	3112	257	421	0.073001	0.294208	0.265473	-0.175835	0.21244	0.223852	15.7656	8.79	1.23	3.14224	0.587443	0.642442	-0.142144
Mid	4265	226	496	0.115898	0.287613	0.136652	-0.0965374	0.202025	0.140862	13.7373	8.72	1.22	4.08229	0.700597	0.662375	-0.0253617
Mid	4374	716	519	0.137708	0.289439	0.365468	-0.233181	0.0374847	0.234365	14.5527	8.78	1.25	5.60847	0.814247	0.661153	0.41652
Bottom	3879	213	425	0.240522	-0.216891	0.0698562	0.252789	0.302603	-0.156242	14.7654	8.82	1.26	2.47106	0.47647	0.656381	-0.931784
Bottom	4321	235	426	0.192747	-0.247633	-0.10741	0.222024	0.147047	-0.281231	17.495	8.72	1.19	2.99385	0.603648	0.657108	-0.391428
Bottom	4510	194	537	0.222313	-0.275279	0.0910264	0.540316	0.22389	-0.211659	10.2541	8.69	1.24	2.21888	0.53954	0.63705	-0.601463
Bottom	4040	191	551	0.237264	-0.244907	0.0413135	0.230685	0.21445	-0.281431	11.9598	8.68	1.39	3.41334	0.524863	0.645688	-0.620429
Bottom	4531	779	625	0.19736	-0.24248	0.147408	0.107455	0.261385	-0.182909	14.4326	8.7	1.15	3.93231	0.679865	0.67446	0.140607
Bottom	3682	149	484	0.223679	-0.280691	0.129874	0.611817	0.287845	-0.277356	11.6636	8.83	1.25	2.37836	0.432321	0.623217	-0.651651

## Sheet: 3A
	CH2.1	CH2.2	CH2.3	CH3.1	CH3.2	CH3.3	CH4.1	CH4.2	CH4.3	CH5.1	CH5.2	CH5.3	CH6.1	CH6.2	CH6.3	CH7.1	CH7.2	CH7.3		SampleID	treats		name	Order
B_ASV_100	0.0021367	0.00116698	0.00224496	0.00222879	0.00217849	0	0.00305857	0.00294007	0.0015741	0.00138519	0.00392179	0.00409655	0.00360418	0.00455953	0.00401561	0.00400213	0.00229008	0.00554092		CH2.1	Top		B_ASV_100	Others
B_ASV_101	0.00231266	0.00324725	0.00177509	0.00282486	0.00306969	0	0.00348253	0.00296704	0.00291209	0.00164904	0.0054905	0	0.00208405	0.00298339	0.00233074	0.00392209	0.00200053	0.00279762		CH2.2	Top		B_ASV_101	Gemmatimonadales
B_ASV_102	0	0	0.00201002	0.00189188	0	0	0.00581431	0	0.00160034	0.00978431	0.00179282	0	0.0148826	0	0.00146022	0.00296158	0.00194788	0.00301491		CH2.3	Top		B_ASV_102	Others
B_ASV_103	0.00180991	0.00202953	0.00339355	0.0025657	0.00584231	0.000991695	0.00181697	0.00159141	0.0015741	0.0018909	0.00106449	0.00374289	0.00340803	0.00199831	0.00210609	0.00429562	0.00176362	0.00448163		CH3.1	Top		B_ASV_103	Sphingomonadales
B_ASV_104	0.00439908	0.00152215	0.00279315	0.00357643	0.00237653	0.00133879	0.00339168	0.00218482	0.0026235	0.00268244	0.00257718	0.00271138	0.0018879	0.00284267	0.00367864	0.0022412	0.00279021	0.00225439		CH3.2	Top		B_ASV_104	Others
B_ASV_10	0.0127951	0.00819423	0.00882322	0.0108848	0.0121302	0.0032478	0.0122646	0.00860441	0.00440748	0.0202062	0.0102807	0.00657216	0.0119649	0.00658598	0.0105866	0.0100587	0.0173993	0.010267		CH3.3	Top		B_ASV_10	Rhizobiales
B_ASV_105	0.00286569	0.00651986	0.00378511	0.00266936	0.00284689	0.000619809	0.00163527	0.00126773	0.00299079	0.00204481	0.00277326	0.00159147	0.00191242	0.00197017	0.00235882	0.00162753	0.00292182	0.000869164		CH4.1	Mid		B_ASV_105	Others
B_ASV_106	0.00279028	0.00438886	0.00514253	0.00515731	0.00306969	0.000148754	0.00127188	0.00161838	0.0020201	0.00230866	0.00313743	0	0.0018879	0.00202646	0.00342591	0.00152081	0.0037115	0.00445446		CH4.2	Mid		B_ASV_106	Pyrinomonadales
B_ASV_107	0.00183505	0.00322188	0.00164457	0.00235837	0.00398564	0.00349572	0	0.00194206	0.0117533	0.00230866	0.0010925	0.00120833	0.00431521	0	0.00162871	0	0.00189524	0.0052693		CH4.3	Mid		B_ASV_107	Others
B_ASV_108	0.0023378	0.00169973	0.00193171	0.0024102	0.00220324	0.0012892	0.00208952	0.00229271	0.00191516	0.00461731	0.00352961	0.00206301	0.00404551	0.00244863	0.00244307	0.00357524	0.00178994	0.00130375		CH5.1	Mid		B_ASV_108	Rhizobiales
B_ASV_109	0.00630954	0.00943731	0.00404615	0.00681594	0.00136155	0	0.0021198	0.0025085	0	0.00393571	0.000784358	0	0.00264797	0.00458767	0	0	0	0.00230872		CH5.2	Mid		B_ASV_109	Others
B_ASV_110	0.0119655	0.00423664	0.00138352	0.000907065	0.00113875	0.000768563	0.00184725	0.0014026	0.000393525	0.00525494	0.00184884	0.000825204	0.00637474	0.000759921	0.00140406	0.000400213	0.000894972	0.00315072		CH5.3	Mid		B_ASV_110	Chitinophagales
B_ASV_111	0.00306679	0.00190268	0.00174898	0.00173638	0.00180715	0	0.00215008	0.00261639	0.00175775	0	0.00319346	0.00294716	0.00274604	0.00464396	0.00575665	0.00330843	0.00242169	0.00453595		CH6.1	Bottom		B_ASV_111	Sphingomonadales
B_ASV_112	0.00183505	0.00304429	0.00409836	0.00165863	0.00383711	0.00245444	0	0.0014026	0.0020988	0.00716783	0.00165275	0	0.0021576	0.00264565	0.00131982	0.00258805	0.00207949	0		CH6.2	Bottom		B_ASV_112	Others
B_ASV_113	0.00178477	0.00395758	0.00164457	0.00134764	0.0015596	0	0.00142329	0.00215785	0.00348926	0.000857501	0.00126057	0.0032124	0.00198598	0.00250493	0.0014883	0.00152081	0.000684391	0.00173833		CH6.3	Bottom		B_ASV_113	Others
B_ASV_114	0	0	0.000234938	0	0	0.0487914	0	0	0	0.000351795	0	0.000324187	7.35547e-05	0	0	0	0.000184259	0		CH7.1	Bottom		B_ASV_114	Chitinophagales
B_ASV_11	0.00786808	0.00827033	0.0142007	0.00891515	0.0107934	0.00476013	0.0144449	0.0111129	0.00947084	0.00831116	0.00980447	0.0139401	0.00953759	0.0097101	0.0127208	0.0201974	0.0111608	0.0139609		CH7.2	Bottom		B_ASV_11	Sphingomonadales
B_ASV_115	0.00201101	0.00507382	0.00237548	0.00220287	0.00279738	0	0.00290715	0.00229271	0.00288585	0.00116532	0.00327749	0.00150305	0.00152013	0.00287081	0.00376288	0.00144077	0.00186891	0.00339517		CH7.3	Bottom		B_ASV_115	Pyrinomonadales
B_ASV_116	0.00238807	0.00134456	0.00193171	0.0025657	0.00220324	0	0.0031797	0.00401899	0.00270221	0	0.00442602	0	0.0021576	0.00337743	0.00415602	0.00290822	0.00210582	0.00260749					B_ASV_116	Pyrinomonadales
B_ASV_117	0.00319248	0.00223248	0.002506	0.00266936	0	0.00280154	0	0.00744457	0.00173151	0	0	0.00250508	0	0	0.00176912	0	0.00531719	0.0113806					B_ASV_117	Others
B_ASV_118	0.00268973	0.00276523	0.00289757	0.00342093	0.00250031	0	0.00178669	0.0024006	0.00194139	0.000637629	0.00282929	0.00335976	0.0021576	0.00450324	0.00393137	0.00152081	0.00152672	0.00211859					B_ASV_118	Others
B_ASV_119	0.00186018	0.000634228	0.00172288	0.00243612	0.00205471	0.000446263	0.00296772	0.00277823	0.00330561	0.000989424	0.00159673	0.00223984	0.00407002	0.00346186	0.00306085	0.00480256	0.00263227	0.001684					B_ASV_119	Others
B_ASV_120	0.00155853	0.00215638	0.00297588	0.00199554	0.00207947	0.00111566	0.0033614	0.00218482	0.00196763	0.00193487	0.00187686	0.00223984	0.0016182	0.00146355	0.00249923	0.00314835	0.00247434	0.00222723					B_ASV_120	Rhizobiales
B_ASV_121	0.00223725	0.00352631	0.00287146	0.00282486	0.00274786	0	0.00172612	0.00248152	0.00320067	0.00202282	0.00221301	0.00386078	0.00154465	0.00202646	0.00300469	0.00173426	0.00218479	0.00184697					B_ASV_121	Others
B_ASV_122	0.00336844	0.0048455	0.0049859	0.00331727	0.00160911	0.00176026	0.00366422	0.00283217	0.00222998	0.00156109	0.00490224	0	0.00144657	0.000928793	0.0022465	0.000827108	0.00121084	0					B_ASV_122	Others
B_ASV_12	0.00186018	0.00606322	0.00281925	0.00590888	0.00663448	0.00094211	0.0288595	0.0284296	0.00199386	0.0388294	0.00380974	0.00165041	0.0276811	0.00351815	0.00342591	0.00213447	0.00550145	0.00483472					B_ASV_12	Chitinophagales
B_ASV_123	0.00155853	0.0020549	0.00190561	0.00259161	0.00264884	0	0.00402762	0.00248152	0.00243986	0.0012093	0.00291333	0	0.00208405	0.0035463	0.00258347	0.0022412	0.00331666	0.00241736					B_ASV_123	Gemmatimonadales
B_ASV_124	0.00291596	0.00152215	0.00049598	0.00116623	0.000297066	0.0156936	0.000393677	0.00124076	0.000550935	0.00417757	0	0	0.000147109	0	0.000308893	0	0.000473809	0.00344949					B_ASV_124	Others
B_ASV_125	0.00434881	0.00248617	0.00292367	0.00137356	0.00552049	0.00319821	0.00084792	0	0	0.00127526	0.00120455	0.000766261	0.000931692	0.00135097	0.00294853	0.00496265	0.0031324	0.00350382					B_ASV_125	Chitinophagales
B_ASV_126	0.00256404	0.00215638	0.00258432	0.00251387	0.00195569	0	0.0028163	0.00167233	0.00257103	0.00112135	0.00333352	0.00389025	0.00166724	0.00202646	0.00235882	0.00317503	0.00181627	0.00198278					B_ASV_126	Others
B_ASV_127	0.00120661	0.00332335	0.00355017	0.00440574	0.00188142	0	0	0.0024006	0.00267597	0.00180295	0.00204493	0.00436179	0.00169176	0	0.00247115	0.00240128	0.00221111	0					B_ASV_127	Others
B_ASV_128	0.00470074	0.00180121	0.00234938	0.00329135	0.00126253	0	0.00151414	0.00215785	0.00141669	0.000813527	0.00616281	0.00374289	0.00159368	0.00182944	0.00185336	0.00160085	0.000921295	0.00214575					B_ASV_128	Others
B_ASV_129	0.00238807	0.00177584	0.00318471	0.00173638	0.00207947	0	0.00227121	0.00285915	0.0020201	0.000659616	0.00327749	0.00265244	0.00264797	0.0020546	0.00221842	0.00378869	0.00189524	0.00236304					B_ASV_129	Chitinophagales
B_ASV_131	0.00143284	0.00301893	0.00287146	0.0016068	0.0024508	0	0.000908485	0.00204995	0.000498465	0.00123128	0.000840383	0	0.00102977	0.000816212	0.000758193	0.00117396	0.00128981	0.00103213					B_ASV_131	Others
B_ASV_132	0.00231266	0.00241007	0.00357628	0.00349868	0.00128729	0	0.00208952	0.00188812	0.00238739	0.00173699	0.00126057	0.00253456	0.00115236	0.00278638	0.00306085	0.00240128	0.00189524	0.00149388					B_ASV_132	Rhizobiales
B_ASV_133	0.00113119	0.00154752	0	0.00126989	0	0	0	0.00248152	0.00293832	0.00213276	0.00260519	0.00391972	0.0016182	0.00365888	0.00466148	0	0.00400105	0.00325936					B_ASV_133	Sphingomonadales
B_ASV_13	0.00889872	0.0121518	0.00817062	0.00896698	0.0139126	0.00106607	0.0074193	0.00844257	0.00808038	0.0114333	0.00689114	0.0100203	0.0099544	0.0144385	0.0128331	0.0179562	0.00960779	0.00926203					B_ASV_13	Others
B_ASV_134	0.00243835	0.00136993	0.00182729	0.00150314	0.000841688	0	0.012204	0.00226574	0.00131175	0.00145116	0.000868396	0.00226931	0.000809101	0.000731776	0.00219033	0.00109392	0.00297447	0.00211859					B_ASV_134	Sphingomonadales
B_ASV_135	0.00372037	0.00258765	0.00292367	0.00349868	0.00495111	0	0.00202895	0	0.0020201	0	0	0	0.00262345	0.00208275	0	0.00312166	0.00339563	0					B_ASV_135	Sphingomonadales
B_ASV_1	0.0881828	0.0623319	0.0696199	0.0758824	0.0768907	0.0420478	0.091545	0.0985057	0.0717265	0.0675447	0.0816852	0.120922	0.0860099	0.116634	0.0987616	0.0938901	0.0746775	0.0893609					B_ASV_1	Others
B_ASV_136	0.00369523	0.00715409	0.000835335	0.00101073	0.0024508	0.00153713	0.00466356	0.00312888	0.00123305	0.000285834	0.00473416	0	0.000367773	0.00163242	0	0.000106724	0	0.00844718					B_ASV_136	Others
B_ASV_137	0.00165908	0.00147141	0.00104417	0.00215104	0.00230227	0.00451221	0.00357338	0.0025085	0.00257103	0	0.00518236	0.00100203	0.00259893	0	0.000786274	0.00120064	0.00181627	0.00149388					B_ASV_137	Others
B_ASV_138	0.00123174	0.00218174	0.00276705	0.00155497	0.00207947	0.00416512	0.00160499	0	0.00230868	0.00156109	0	0.00185671	0.00181435	0	0.00140406	0.00400213	0.00210582	0.00271614					B_ASV_138	Chitinophagales
B_ASV_139	0.00241321	0.00180121	0.002506	0.00238428	0.000594133	0	0.000999334	0.00102498	0.00120681	0.00831116	0.0013166	0.000972562	0.000882656	0.000422178	0.000505462	0.00101387	0.00134246	0					B_ASV_139	Chitinophagales
B_ASV_140	0.00258918	0.00131919	0.00169677	0.00171046	0.00138631	0.00634685	0.000878202	0.000755246	0.00264974	0.00173699	0.000476217	0.00147358	0.00129947	0.000534759	0.00112325	0.00128068	0.00321137	0.00195562					B_ASV_140	Others
B_ASV_141	0.00223725	0.00215638	0.00232327	0.00163272	0.00257458	9.91695e-05	0.00148386	0.0018072	0.00173151	0.000923463	0.00221301	0.00400813	0.00203501	0.00332114	0.00235882	0.00229456	0.00150039	0.00133091					B_ASV_141	Others
B_ASV_142	0.00241321	0.00187731	0.00281925	0.00238428	0.00302018	0	0.00227121	0.00334466	0.00146916	0	0.00165275	0.00176829	0.00169176	0.00216718	0.00244307	0.00309498	0.00155304	0.00165684					B_ASV_142	Sphingomonadales
B_ASV_143	0.00138257	0.00169973	0.00198392	0.00181413	0.0015596	0.00208256	0.0017564	0.000998004	0.00194139	0.00488116	0.00123256	0.00185671	0.00232923	0.000788066	0.00174104	0.00120064	0.00210582	0.00138523					B_ASV_143	Others
B_ASV_144	0	0	0.00099196	0.000907065	0.00101498	0	0.00475441	0.00458542	0.00236115	0.00193487	0.0026332	0.00223984	0.00289315	0.00242049	0.00362248	0.00557631	0.00276389	0.00173833					B_ASV_144	Sphingomonadales
B_ASV_14	0.018074	0.013471	0.0160019	0.00984813	0.0126748	0.000223131	0.00950881	0.0162378	0.00810662	0.00430949	0.0114852	0.00397866	0.0106164	0.0125246	0.00502654	0.00928495	0.00473809	0.00418285					B_ASV_14	Gemmatimonadales
B_ASV_145	0.00382092	0.000837181	0.00258432	0.00173638	0.00148533	0	0.00351281	0	0.00181022	0.00415558	0.00193288	0	0.00789487	0.0035463	0.00204993	0	0.0019742	0					B_ASV_145	Others
B_ASV_146	0.00329303	0	0.00154015	0.000907065	0.000643644	0.00689228	0.00109018	0	0.00139046	0.0015391	0	0.000530488	0.00132398	0	0.00311701	0.0011206	0.00473809	0.0078768					B_ASV_146	Others
B_ASV_147	0.00274	0.00111624	0.0024538	0.00181413	0.00175764	0	0.00233178	0.00331769	0.00154787	0.000703591	0.00324948	0.0021809	0.00186338	0.00239234	0.00202185	0.00210779	0.000973941	0.00214575					B_ASV_147	Others
B_ASV_148	0.00158367	0.0023847	0.00263653	0.00204737	0.00269835	0.000619809	0.00208952	0.00148352	0.00380408	0.0015391	0.00179282	0.00156199	0.000882656	0.000731776	0.00190952	0.0018143	0.00176362	0.00124942					B_ASV_148	Rhizobiales
B_ASV_149	0.00198587	0.00339946	0.00274094	0.00129581	0.002228	0	0.00269517	0.00183417	0.00152163	0.000967437	0.00117654	0.0021809	0.00117687	0.00211089	0.00106709	0.00370864	0.00229008	0.00108645					B_ASV_149	Sphingomonadales
B_ASV_150	0.00284055	0.00261302	0.00352407	0.00212512	0.00210422	0	0.00154442	0.00277823	0.00133799	0	0.00344557	0.00194512	0.00183887	0.00208275	0.00210609	0.00202775	0.00229008	0.00181981					B_ASV_150	Others
B_ASV_151	0.00324275	0.00149678	0.0031064	0.00287669	0.00284689	0	0.000938768	0.00231968	0.00183645	0	0.00215698	0.00188618	0.00132398	0.00289896	0.00263963	0.00200107	0.00181627	0.00209143					B_ASV_151	Gemmatimonadales
B_ASV_152	0	0.0242275	0.00255821	0	0.000495111	0.00148754	0	0	0.00133799	0	0	0.00229878	0.000196146	0	0	0	0	0					B_ASV_152	Others
B_ASV_153	0.000578165	0.000735705	0.00174898	0.000984813	0.0017824	0	0.00263461	0.00277823	0.00283338	0.00129725	0.00190487	0.00253456	0.00205953	0.00351815	0.0023869	0.00546958	0.00192156	0.0020371					B_ASV_153	Sphingomonadales
B_ASV_154	0.00125688	0	0.0024799	0	0.00108924	0	0.00348253	0.00229271	0.00288585	0	0.0039498	0.00374289	0.00291767	0.00177315	0.00165679	0.00248132	0	0.00228155					B_ASV_154	Others
B_ASV_155	0.00133229	0	0.00164457	0.00106256	0.00153484	0.00726416	0.00145358	0.00218482	0.00401396	0.00134122	0.00120455	0.000766261	0.00144657	0.000675486	0.00117941	0.00130736	0.00178994	0.00249885					B_ASV_155	Rhizobiales
B_ASV_15	0.0120912	0.0141813	0.0104156	0.0119473	0.00675826	0	0.00620798	0.00857744	0.00876249	0.0054968	0.015379	0.00159147	0.00789487	0.012215	0.0106147	0.00691035	0.00871282	0.00950648					B_ASV_15	Pyrinomonadales
B_ASV_156	0.00221211	0.00195342	0.00190561	0.00165863	0.00183191	0.000396678	0.00163527	0.00207693	0.00191516	0.00138519	0.00145666	0.00403761	0.00181435	0.0026738	0.00227458	0.00146745	0.00157936	0.00152104					B_ASV_156	Chitinophagales
B_ASV_157	0.00223725	0	0	0.000518323	0	0.022809	0.00084792	0.000890112	0.00089199	0	0	0	0.000514883	0.00157613	0.00117941	0.000373533	0	0.00317788					B_ASV_157	Sphingomonadales
B_ASV_158	0.00180991	0.00223248	0.0018795	0.0022547	0.0024508	0	0.00296772	0.00164536	0.00186269	0.00123128	0.00355762	0	0.00117687	0.00112581	0.0023869	0.00173426	0.00194788	0.00266181					B_ASV_158	Others
B_ASV_159	0.00175963	0.00187731	0.00182729	0.00207329	0.00160911	0	0.0019381	0.00385715	0.00249233	0.000615642	0.00280128	0	0.00117687	0.0035463	0.00353823	0.00192102	0.00181627	0.00195562					B_ASV_159	Pyrinomonadales
B_ASV_160	0.00251376	0.00131919	0.00297588	0.00196963	0.00202995	0.000297508	0.00166556	0.00275125	0.00178398	0.000813527	0.00221301	0.00226931	0.0016182	0.00202646	0.0017972	0.00266809	0.00150039	0.00222723					B_ASV_160	Others
B_ASV_161	0.000804404	0.00461718	0.00203613	0.00147722	0.00871395	0	0.00136273	0.00221179	0	0.000769552	0.00268923	0.000825204	0.00149561	0.000985083	0.001039	0.00058698	0.00168465	0.00105929					B_ASV_161	Chitinophagales
B_ASV_163	0.00118147	0.000786443	0.0012269	0.000751568	0.000891199	0	0.00160499	0.00242758	0.00354173	0.000725578	0.002185	0.00244614	0.00139754	0.00363073	0.00233074	0.00229456	0.00131614	0.00249885					B_ASV_163	Gemmatimonadales
B_ASV_16	0.0072145	0.0102238	0.00916258	0.00847458	0.006684	0.00312384	0.00996305	0.00623078	0.0078705	0.00837712	0.00557454	0.00716159	0.00554112	0.00551646	0.00848053	0.00677695	0.00781785	0.00665453					B_ASV_16	Rhizobiales
B_ASV_164	0.00243835	0.00208027	0.00174898	0.00233245	0.00183191	0	0.00151414	0.00272428	0.00178398	0	0.00277326	0.00256403	0.00171628	0.0044188	0.00188144	0.00141409	0.00128981	0.0019013					B_ASV_164	Chitinophagales
B_ASV_165	0.00135743	0.00177584	0.00221886	0.00274711	0.00299542	0	0.00221065	0.00493607	0	0	0.00338955	0.00277033	0.00198598	0.00320856	0.00171295	0.00216115	0.00147407	0.00162968					B_ASV_165	Chitinophagales
B_ASV_166	0.00238807	0.00200416	0.00164457	0.00303219	0.00180715	0	0.00133245	0.00148352	0.00173151	0.00178096	0.00179282	0	0.00147109	0.00213904	0.00176912	0.00210779	0.00200053	0.00127658					B_ASV_166	Gemmatimonadales
B_ASV_167	0.00221211	0.00286671	0.00201002	0.00191779	0.00173289	0.00495847	0.00139301	0.00145655	0.00204633	0.0012093	0.0015407	0.00103151	0.00164272	0.000844357	0.00120749	0.00165422	0.00160569	0					B_ASV_167	Rhizobiales
B_ASV_168	0.0023378	0	0	0.00202146	0	0.0029255	0	0.00183417	0.00178398	0.00266045	0.0122696	0.0019746	0	0	0	0	0	0					B_ASV_168	Others
B_ASV_169	0	0.00101476	0.0018795	0.000907065	0.000420844	0	0	0	0.000996931	0.0116532	0.000588268	0.00291769	0.00166724	0.000703631	0.000730111	0.00136073	0.00110555	0.000869164					B_ASV_169	Others
B_ASV_170	0.00118147	0.00177584	0.00140963	0.0016068	0.00173289	0	0.00178669	0.00194206	0.00188892	0.00105539	0.00184884	0.000972562	0.00139754	0.00154799	0.00165679	0.0022412	0.0025533	0.00214575					B_ASV_170	Rhizobiales
B_ASV_171	0.00163395	0.00190268	0.00383732	0.00184005	0.00136155	0	0.000817637	0.00132168	0.00188892	0.00039577	0.00187686	0.00200407	0.00117687	0.00202646	0.00221842	0.00136073	0.000710713	0.00198278					B_ASV_171	Others
B_ASV_172	0.00113119	0.00175047	0.0012269	0.00171046	0.00215373	0	0.0021198	0	0.0020988	0.00112135	0.00128859	0.00103151	0.00196146	0.00194202	0.00233074	0.00248132	0.00215846	0.00244452					B_ASV_172	Rhizobiales
B_ASV_173	0.0019356	0.00152215	0.00206223	0.00186596	0.00242604	0.00084294	0	0.00137563	0.00173151	0.00105539	0.00106449	0.0019746	0.00152013	0.0014917	0.00247115	0.00208111	0.00223743	0					B_ASV_173	Rhizobiales
B_ASV_174	0	0	0	0	0	0	0.000302828	0	0	0.0121589	0	0.000648375	0.0140735	0.000365888	0	0.00152081	0.000894972	0.000896325					B_ASV_174	Chitinophagales
B_ASV_17	0.00580679	0.00456644	0.0018534	0.00873374	0.00611462	0.0114293	0.00333111	0.0016993	0.00356796	0.0174578	0.0054905	0.00256403	0.0242485	0.00391219	0.00822779	0.00562967	0.00492235	0.00611131					B_ASV_17	Others
B_ASV_175	0.000603303	0.00104013	0.0018534	0.00119214	0.00136155	0	0.00284659	0.00223877	0.00125928	0.00136321	0.00224102	0.00111992	0.00164272	0.00140726	0.0017972	0.00448239	0.00307976	0.00225439					B_ASV_175	Rhizobiales
B_ASV_176	0.0015334	0.00225785	0.00334134	0.00199554	0	0	0	0.00218482	0	0.00380379	0.00117654	0	0.00326092	0.00109766	0.00129174	0	0.00210582	0.00320504					B_ASV_176	Others
B_ASV_177	0.000603303	0.000355168	0	0	0	0.0219908	0	0	0	0.00182494	0	0	0	0	0	0	0.00200053	0					B_ASV_177	Rhizobiales
B_ASV_178	0.00346899	0.00197879	0.00221886	0.00196963	0.00282213	0	0.00199867	0.00307493	0.00154787	0	0.00341756	0	0.000539401	0.00230791	0.00157255	0.00149413	0	0.00342233					B_ASV_178	Gemmatimonadales
B_ASV_179	0.00324275	0.000634228	0.00263653	0.00368009	0.0026736	0.000297508	0.00133245	0	0	0.00193487	0.000868396	0.000972562	0.00887559	0	0.00070203	0.000747065	0.000236904	0.00160252					B_ASV_179	Chitinophagales
B_ASV_180	0.00150826	0.000989396	0.00143573	0.00279894	0.00371333	0.000396678	0.000666223	0	0.00089199	0.00294629	0	0.00114939	0	0.000844357	0.00438067	0.00536286	0.000473809	0.00464459					B_ASV_180	Others
B_ASV_181	0.00103064	0.00144604	0.00198392	0.00152905	0.0017824	0	0.00187754	0.00113287	0.00107564	0.00169301	0.00162474	0.00147358	0.0013485	0.000956938	0.00162871	0.00218783	0.00268492	0.00301491					B_ASV_181	Rhizobiales
B_ASV_182	0.00301652	0.00144604	0.00300198	0.00238428	0.0040104	0	0.000878202	0.0021039	0.00230868	0	0.00190487	0.00221037	0.000318737	0.00416549	0.00272388	0.000560299	0.00123717	0.00111362					B_ASV_182	Gemmatimonadales
B_ASV_183	0.00118147	0.00149678	0.00281925	0.0016068	0.000915955	0.00042147	0.00157471	0.0011059	0.00703098	0.00107737	0	0.00253456	0.000882656	0.000562905	0.000645868	0.000693703	0.00194788	0.00279762					B_ASV_183	Chitinophagales
B_ASV_18	0.00887358	0.00717946	0.00629111	0.00816358	0.00854066	0	0.00439101	0.00650051	0.00703098	0.00261648	0.0115973	0.0135275	0.00590889	0.0127498	0.00923872	0.00629669	0.0046328	0.00806693					B_ASV_18	Others
B_ASV_184	0	0.0031204	0.00117469	0.00152905	0	0.00101649	0.00115075	0	0	0.0111035	0.00210096	0.00129675	0.00105428	0	0	0	0	0					B_ASV_184	Others
B_ASV_185	0.00110606	0.00162362	0.00177509	0.00150314	0.0020052	0.000619809	0.00160499	0.00178022	0.00118058	0.000637629	0.00117654	0.000972562	0.00166724	0.000759921	0.0013479	0.00242796	0.00178994	0.00146671					B_ASV_185	Rhizobiales
B_ASV_186	0.00246349	0.00185195	0.00193171	0.00199554	0.00262409	0	0.00133245	0.00156444	0.00128552	0.000571667	0.00117654	0.0019746	0.00174079	0.001745	0.00171295	0.00186766	0.00107923	0.00162968					B_ASV_186	Others
B_ASV_187	0.00123174	0.000456644	0.00138352	0.00238428	0.00141107	0	0.00169584	0.00148352	0.00225621	0.00015391	0.00173679	0.00200407	0.00100525	0.00523501	0.00275196	0.00202775	0.00210582	0.00249885					B_ASV_187	Gemmatimonadales
B_ASV_188	0.00148312	0	0.00101806	0.00171046	0.00151009	0	0.00245291	0.00178022	0.00170528	0.000615642	0.0017648	0.00250508	0.00171628	0.00312412	0.00207801	0.00234792	0.0011582	0.00355814					B_ASV_188	Others
B_ASV_189	0.00168422	0.00190268	0.0018534	0.00217696	0.00165862	0	0	0	0.00173151	0.00134122	0.00137263	0.0032124	0	0.00123839	0.00266772	0.0016809	0.00152672	0.00244452					B_ASV_189	Others
B_ASV_190	0.00236294	0	0	0.00191779	0.00188142	0	0.00245291	0.00221179	0	0.00178096	0.002185	0.00318293	0	0.00287081	0.00278004	0.00256137	0.00171098	0.00277046					B_ASV_190	Others
B_ASV_191	0.00236294	0.000938657	0.00211444	0.00103665	0.000396089	0.00354531	0.00133245	0.000512489	0.0110974	0.000329808	0.00117654	0.00100203	0.000661992	0.0023642	0	0.000506937	0.000315873	0.000760518					B_ASV_191	Others
B_ASV_192	0.00243835	0	0.000861439	0.00103665	0.00420844	0	0.00118103	0.00221179	0.00173151	0.000329808	0.00140064	0.00450915	0.00230471	0.00146355	0.00190952	0.00317503	0.00102659	0.00230872					B_ASV_192	Others
B_ASV_193	0.00216184	0.00144604	0.00190561	0.00391334	0.00151009	0	0	0	0.0026235	0.00461731	0.000840383	0	0.00100525	0	0	0.00189434	0.00294814	0					B_ASV_193	Others
B_ASV_19	0.0127196	0.00575879	0.0126605	0.00824133	0.0117341	0	0.00517837	0.0107623	0.0067424	0.0018909	0.0113172	0.00512805	0.00509979	0.0112581	0.00541967	0.00699039	0.00342195	0.00616563					B_ASV_19	Gemmatimonadales
B_ASV_194	0.000829542	0.000355168	0	0.000777484	0.000148533	0.000198339	0.00472412	0.00267034	0.00128552	0.00178096	0.00479018	0	0.00402099	0.00309598	0.000730111	0.00058698	0.00226375	0.00461743					B_ASV_194	Others
B_ASV_195	0.00236294	0.0017251	0.00104417	0.00269528	0.00190618	0	0	0.00207693	0	0.00222071	0.00184884	0.000884147	0.00176531	0.00140726	0.00252731	0.00149413	0	0.00277046					B_ASV_195	Pyrinomonadales
B_ASV_196	0.00170936	0.0017251	0.00203613	0.00233245	0.00287164	0.00052064	0.00145358	0.00161838	0.00115434	0.000659616	0.0010925	0.00209248	0.00176531	0.0011821	0.0013479	0.00152081	0.0023164	0.0020371					B_ASV_196	Chitinophagales
B_ASV_197	0.00125688	0.00114161	0.00294978	0.00186596	0.00250031	0.000545432	0.00133245	0.00283217	0.00141669	0.00202282	0.000952434	0	0.00186338	0	0.000842436	0.00312166	0.00244801	0.00277046					B_ASV_197	Others
B_ASV_198	0.00238807	0.00162362	0.00208834	0.00207329	0.00136155	0	0	0	0.00338432	0	0.00204493	0.00288821	0.00181435	0	0.00407178	0	0.00265859	0.00421001					B_ASV_198	Others
B_ASV_199	0.00241321	0.00228322	0.00227107	0.0017623	0.00136155	0	0.00284659	0.00396504	0	0.00147314	0.00235307	0.0023872	0	0.00146355	0	0.00261473	0	0					B_ASV_199	Others
B_ASV_200	0.00226239	0.00223248	0.00114859	0.00355051	0.0017824	0.00528077	0.00163527	0.000566435	0.00291209	0.00114333	0.000980447	0.00135569	0	0.000562905	0.00106709	0	0.00100026	0.00138523					B_ASV_200	Others
B_ASV_201	0.00123174	0.00225785	0.0024538	0.00220287	0.00173289	0	0	0.0024006	0	0.00129725	0.00204493	0.00221037	0.00176531	0.00270194	0.00210609	0	0.00373783	0					B_ASV_201	Others
B_ASV_202	0.00175963	0.00147141	0.00297588	0.0008034	0.00227751	0	0.00142329	0.00153747	0.000603405	0.000263846	0.000728332	0.00106098	0.00338351	0.000731776	0.000393137	0.00221451	0.00107923	0.00116794					B_ASV_202	Others
B_ASV_203	0.0017345	0.000938657	0	0.00264345	0.00108924	0	0.00233178	0.00161838	0.00123305	0.00101141	0.00252115	0.0019746	0.00156917	0.00177315	0.00146022	0.00365528	0.00128981	0.00179265					B_ASV_203	Others
B_ASV_20	0.00678716	0.00700188	0.0080401	0.00870782	0.00903577	0	0.008994	0.00685116	0.00362043	0.00419956	0.0085439	0.00524594	0.00500172	0.00602308	0.00513886	0.00765742	0.0113714	0.00564956					B_ASV_20	Others
B_ASV_204	0	0.000887919	0.00156625	0.00134764	0.00170813	0	0.00157471	0.00226574	0.00170528	0	0.00271724	0.00344817	0.00159368	0.00202646	0.00292045	0.00258805	0.00110555	0.00217291					B_ASV_204	Others
B_ASV_205	0.00266459	0.00101476	0	0.00155497	0.00123778	0.00114045	0.00938768	0.00102498	0.00320067	0.00107737	0.00123256	0.00109045	0.000612955	0.000900647	0.00117941	0	0.00152672	0.00258033					B_ASV_205	Rhizobiales
B_ASV_206	0.00223725	0.0010655	0.00274094	0.00308402	0.00151009	0	0.00102962	0.000944058	0.00217751	0.00200084	0.000784358	0.00150305	0.00132398	0.00146355	0.00216225	0.00114728	0.0017373	0.00160252					B_ASV_206	Others
B_ASV_207	0.00206129	0.00180121	0.0024799	0.0033691	0.00188142	0	0	0.0021039	0.00123305	0.00151712	0.0010925	0.00135569	0.000858138	0.0014917	0.00140406	0.00160085	0.00144775	0					B_ASV_207	Others
B_ASV_208	0.00336844	0.00360242	0.00159236	0	0	0	0.00451214	0	0.00118058	0.00164904	0.000896409	0.00297663	0	0.00059105	0	0	0	0.00111362					B_ASV_208	Others
B_ASV_210	0.00206129	0.00192805	0.00169677	0.00204737	0.00232702	0	0.00109018	0.00196903	0.00215127	0.000505706	0.00170878	0.00265244	0.00144657	0.00185759	0.00196568	0.00117396	0.000947618	0					B_ASV_210	Others
B_ASV_211	0.00160881	0.00187731	0.00177509	0.0016068	0.00146058	0.00151233	0.000938768	0.000836166	0.00338432	0.00340802	0.00148468	0.00194512	0.00127495	0.000534759	0.000477381	0.000800427	0.00144775	0.000679034					B_ASV_211	Others
B_ASV_212	0.00100551	0.000837181	0.00156625	0.00189188	0.0006684	0	0.00115075	0.00334466	0.00233492	0.000725578	0.00252115	0.0023872	0.00183887	0.00278638	0.00126365	0.00192102	0.00134246	0.00116794					B_ASV_212	Others
B_ASV_213	0.00387119	0.00261302	0.00446382	0.00251387	0.002228	0	0	0.0011059	0.00170528	0.00147314	0.002185	0	0.00105428	0.00064734	0	0.00109392	0.000894972	0					B_ASV_213	Pyrinomonadales
B_ASV_21	0.0107589	0.0106043	0.00887543	0.00702327	0.00742666	0.00138837	0.00457271	0.00291309	0.00537818	0.00633231	0.00327749	0.0038313	0.00407002	0.00923164	0.00761001	0.00618997	0.00721242	0.00605698					B_ASV_21	Others
B_ASV_214	0.00201101	0.00126846	0.00253211	0.00163272	0.00183191	9.91695e-05	0.000969051	0.00175325	0.00110187	0.000703591	0.00182083	0.00212195	0.00115236	0.00258936	0.00182528	0.00114728	0.00128981	0.0027433					B_ASV_214	Others
B_ASV_215	0.00178477	0	0.00159236	0.00181413	0.00136155	0	0.00151414	0	0	0	0.00322147	0.00327134	0.00191242	0.00287081	0.00188144	0.00221451	0.00168465	0.00206426					B_ASV_215	Others
B_ASV_216	0.00271486	0.00210564	0.00172288	0.0014513	0.00146058	0	0.00269517	0.00118682	0	0.00127526	0.00145666	0.00114939	0.00147109	0	0.0028362	0.00176094	0.00163201	0.00162968					B_ASV_216	Rhizobiales
B_ASV_217	0.000879817	0.00152215	0.00234938	0.00189188	0.00118827	0	0.00163527	0.00172628	0.00267597	0.0010334	0.00145666	0.00223984	0.000907174	0.00273009	0.00185336	0.000827108	0.00142143	0					B_ASV_217	Others
B_ASV_218	0.00191046	0.00149678	0.00167067	0.00111439	0.00160911	0	0.00118103	0.0011059	0.00144293	0.000923463	0.00103647	0.00170935	0.00139754	0.00180129	0.00353823	0.00165422	0.00165833	0.00157536					B_ASV_218	Rhizobiales
B_ASV_219	0.00208642	0.00228322	0.00135742	0.00204737	0.00131204	0	0.0012416	0.00237363	0.0015741	0.0010334	0.0010925	0.0032124	0.00132398	0.0026738	0.00126365	0.00088047	0.000658068	0.000679034					B_ASV_219	Chitinophagales
B_ASV_220	0.00296624	0.00175047	0.00195782	0.00261753	0.00257458	0	0	0.00194206	0.00128552	0	0.00254916	0.00106098	0.00166724	0.00230791	0.00126365	0.001254	0.00110555	0.00233588					B_ASV_220	Sphingomonadales
B_ASV_221	0.00150826	0.00167436	0.00208834	0.00129581	0.00146058	0.000272716	0.00109018	0	0.00162657	0.00114333	0.00277326	0.00309452	0.000882656	0.00154799	0.00157255	0.00141409	0.00121084	0.00209143					B_ASV_221	Others
B_ASV_222	0.00188532	0.0017251	0.000783126	0.00184005	0.00193093	0	0.00227121	0.00129471	0.00094446	0.000593654	0.00156872	0.00212195	0.000833619	0.00295525	0.00109517	0.00312166	0.00102659	0.000814841					B_ASV_222	Others
B_ASV_22	0.00789322	0.0065706	0.00976297	0.00660861	0.0103231	0	0.00820665	0.00857744	0.00445995	0.00393571	0.00725531	0.00710265	0.00478105	0.00576977	0.0073292	0.00688367	0.00687023	0.0075237					B_ASV_22	Sphingomonadales
B_ASV_223	0.00223725	0.000761074	0.00164457	0.00204737	0.000990222	0	0.00187754	0.000863139	0.00215127	0.00202282	0.00142865	0.00114939	0.00144657	0.00104137	0.00176912	0.00128068	0.00176362	0.00130375					B_ASV_223	Rhizobiales
B_ASV_224	0.00178477	0.00268913	0	0	0	0	0.00130216	0.0021039	0.00204633	0.000813527	0	0.00288821	0.00169176	0.00239234	0.0019376	0.00216115	0.00152672	0.00236304					B_ASV_224	Others
B_ASV_225	0.00103064	0.000964027	0.00138352	0.00139947	0.000990222	0	0.000969051	0.00194206	0.00175775	0.00039577	0.000560255	0.00200407	0.000735547	0.000788066	0.000982842	0.00272145	0.00126349	0					B_ASV_225	Chitinophagales
B_ASV_226	0.00138257	0.00134456	0.000861439	0.00132172	0.00168338	0.000867733	0.0012416	0.00161838	0.00186269	0.00131923	0.00106449	0.00135569	0.00208405	0.00146355	0.00115133	0.00130736	0.00142143	0.00181981					B_ASV_226	Others
B_ASV_227	0.00130716	0.00136993	0	0.00152905	0	0	0.00233178	0.0011059	0.00118058	0.00105539	0.00168077	0.00170935	0.00156917	0.00258936	0.0019376	0.00258805	0.00155304	0.00230872					B_ASV_227	Others
B_ASV_228	0.00248863	0.00241007	0.0024538	0.00308402	0.00287164	0	0	0.00285915	0	0	0.00361365	0	0	0.00289896	0	0.0016809	0	0					B_ASV_228	Others
B_ASV_229	0.00243835	0.00134456	0.00271484	0.00233245	0.00183191	0	0.00121131	0.00194206	0.000603405	0.000747565	0.00319346	0.00120833	0.000882656	0.00219533	0.00182528	0.00144077	0.000684391	0.00146671					B_ASV_229	Pyrinomonadales
B_ASV_230	0.000904955	0.00152215	0.00114859	0.00124397	0.00158435	0.000595017	0.0017564	0.000863139	0.0015741	0.00127526	0.000560255	0.00117886	0.000907174	0.000985083	0.00165679	0.00130736	0.00318505	0.000950648					B_ASV_230	Others
B_ASV_231	0	0	0	0	7.42666e-05	0.027941	0.000302828	0	0	0	0	0	0	0	0.000112325	0	0	0					B_ASV_231	Others
B_ASV_232	0.00163395	0.00200416	0.00219275	0.00298036	0.00106449	0	0.00112047	0.000890112	0.000918225	0.00118731	0.00170878	0.00170935	0.00115236	0.000816212	0.001039	0.00128068	0.00131614	0.00200994					B_ASV_232	Rhizobiales
B_ASV_23	0.00238807	0.00177584	0.00462044	0.00507956	0.00559475	0	0.0136576	0.0169661	0.0110974	0.00536488	0.00683512	0.00562907	0.0120384	0.00470025	0.00645868	0.0140075	0.00923927	0.00171117					B_ASV_23	Others
B_ASV_233	0.00261431	0.00213101	0.00328913	0.0025657	0.002228	0	0	0	0.00102317	0.00094545	0.0015407	0	0.00186338	0.001745	0.00129174	0	0.000763359	0.00157536					B_ASV_233	Pyrinomonadales
B_ASV_234	0.00354441	0.00241007	0.00362848	0.00202146	0.00292115	0	0.00063594	0.000944058	0.00118058	0	0.000420192	0.00094309	0	0.00104137	0.00070203	0	0.000605422	0.000434582					B_ASV_234	Gemmatimonadales
B_ASV_235	0.00095523	0.00197879	0.00208834	0.00199554	0.00126253	0	0.00148386	0.00275125	0	0.000923463	0.00210096	0.00215142	0.00132398	0	0.00117941	0.00269477	0.00113188	0.00152104					B_ASV_235	Chitinophagales
B_ASV_236	0.00115633	0.000989396	0.000835335	0.00116623	0.00136155	0	0.00151414	0.00234666	0.00152163	0	0.00254916	0.00138516	0.0016182	0.00402477	0.00160063	0.00210779	0.00123717	0					B_ASV_236	Others
B_ASV_237	0.00206129	0.00291745	0.00253211	0	0.00299542	0	0.00378536	0	0	0	0	0	0.00286863	0	0.00294853	0.00136073	0.00250066	0					B_ASV_237	Pyrinomonadales
B_ASV_238	0.00248863	0.00109087	0.00135742	0.00217696	0.000990222	0	0.000817637	0.000836166	0.00170528	0.00101141	0.000448204	0.000766261	0.0013485	0.000309598	0	0	0.0019742	0.00111362					B_ASV_238	Others
B_ASV_239	0	0	0.00080923	0.000777484	0	0.0109582	0	0.00102498	0.00545688	0.000813527	0	0.00162094	0.00068651	0	0.000561624	0.000933831	0.00134246	0.000842002					B_ASV_239	Others
B_ASV_240	0.00138257	0.00213101	0.00177509	0.00103665	0.000618888	0	0.00109018	0.0016993	0.00128552	0.000747565	0.00254916	0.00250508	0.000612955	0.00140726	0.00157255	0.00138741	0.000973941	0.00124942					B_ASV_240	Others
B_ASV_241	0.00168422	0.00175047	0.00140963	0.00152905	0.002228	0	0.00121131	0.000917085	0.00107564	0.000703591	0.00198891	0.00194512	0.00147109	0.00123839	0.0013479	0.00090715	0.000789681	0.00165684					B_ASV_241	Others
B_ASV_242	0.00248863	0.00164899	0.00099196	0.00163272	0.00225275	0	0.00172612	0.00253547	0.00170528	0.00211077	0.00207295	0.00206301	0.00142206	0.00121024	0	0.00117396	0	0					B_ASV_242	Others
B_ASV_243	0	0.00243544	0.00107027	0	0.00393613	0	0.000817637	0.0011059	0.00107564	0	0	0.000294716	0	0	0.00247115	0.00122732	0	0					B_ASV_243	Pyrinomonadales
B_ASV_24	0.008949	0.0055051	0.00203613	0.00666045	0.00641168	0	0.00139301	0	0	0.0124228	0.00319346	0.00253456	0.0177267	0.00430622	0.00696414	0.0064301	0.014846	0.00505201					B_ASV_24	Others
B_ASV_244	0.00110606	0.000938657	0.00135742	0.00155497	0.00116351	0.000471055	0.00163527	0.00153747	0.00110187	0.000703591	0.00106449	0.00150305	0.00154465	0.00199831	0.00160063	0.00114728	0.00107923	0.00160252					B_ASV_244	Others
B_ASV_245	0.00100551	0.00104013	0.0012269	0.00137356	0.00146058	0.000818148	0.000757071	0.00207693	0.00181022	0.00116532	0.000840383	0.00176829	0.00127495	0.00101323	0.00101092	0.00157417	0.00189524	0.00141239					B_ASV_245	Rhizobiales
B_ASV_246	0.00052789	0.000887919	0	0	0	0	0.0012416	0.0028052	0.00068211	0.000285834	0.00302538	0.00347765	0.00223116	0.00379961	0.00351015	0	0.000921295	0.00217291					B_ASV_246	Others
B_ASV_247	0.00103064	0.00190268	0.0018795	0.0016068	0.00175764	0	0	0	0.000813285	0.000681603	0.00123256	0.00188618	0.00144657	0.00115395	0.00210609	0.00205443	0.00136878	0.00192846					B_ASV_247	Rhizobiales
B_ASV_248	0.00110606	0.00157289	0.00130521	0.000958897	0.00094071	0	0.00178669	0.000755246	0.00136422	0.00109936	0.00120455	0.00132622	0.000882656	0.00104137	0.000617787	0.000640342	0.00207949	0.00105929					B_ASV_248	Others
B_ASV_2	0.00563083	0.00306966	0.0024538	0.00108848	0.00227751	0.00728896	0.00296772	0.00242758	0.00540441	0.00136321	0.00142865	0.00232825	0.00152013	0.00185759	0.00494229	0.00130736	0.00794946	0.0080126					B_ASV_2	Rhizobiales
B_ASV_249	0.00130716	0.00119235	0.00109638	0.00137356	0.0020052	0	0.000666223	0.000782219	0.00186269	0.000285834	0.00204493	0.00212195	0.000858138	0.00213904	0.00196568	0.00117396	0.00136878	0.00187413					B_ASV_249	Others
B_ASV_250	0.00140771	0.000684966	0.00156625	0.00116623	0.00094071	0	0.00102962	0.00151049	0.00131175	0.000461731	0.00210096	0.00253456	0.00142206	0.00180129	0.0017972	0.00208111	0.00121084	0.00200994					B_ASV_250	Chitinophagales
B_ASV_251	0.00223725	0.00175047	0.0018795	0.00269528	0.00143582	0	0	0.00277823	0.00204633	0.000703591	0.00319346	0	0.00115236	0	0.00213417	0.00106724	0.00118452	0					B_ASV_251	Pyrinomonadales
B_ASV_252	0.00158367	0.00114161	0.00164457	0.00132172	0.00131204	0	0.00109018	0.00107892	0.00118058	0.000527693	0.00179282	0.00162094	0.00120139	0.00213904	0.00182528	0.00202775	0.00121084	0.00135807					B_ASV_252	Others
B_ASV_253	0.00103064	0.000913288	0.001253	0.00155497	0.0026736	0	0.000999334	0.00151049	0.00068211	0.000527693	0.00128859	0.00150305	0.00198598	0.000872502	0.00157255	0.0023746	0.00134246	0.00114078					B_ASV_253	Chitinophagales
B_ASV_254	0	0	0	0.00178821	0.00116351	0	0.00190782	0.00121379	0.000865755	0	0.00226903	0	0.00147109	0.00109766	0.00278004	0.00277481	0.00184259	0.00255317					B_ASV_254	Pyrinomonadales
B_ASV_255	0.00115633	0.00162362	0.0012269	0.00124397	0.00354004	0	0.0019381	0.00347953	0	0.000593654	0.00128859	0.00253456	0.000465846	0	0	0.000613661	0.000973941	0.00228155					B_ASV_255	Sphingomonadales
B_ASV_256	0.00180991	0	0.00232327	0	0.00264884	0.00042147	0.00242263	0.00164536	0	0.000703591	0.00243711	0.00212195	0.00142206	0	0.00154447	0.00261473	0.00126349	0.00187413					B_ASV_256	Sphingomonadales
B_ASV_257	0	0	0	5.18323e-05	0	0.024123	0	0.000215785	0	0	0	0	0	0	0	0	0	0.000896325					B_ASV_257	Others
B_ASV_258	0.00133229	0	0.000939751	0.00178821	0.00126253	0.000198339	0.000938768	0.00102498	0.00173151	0.000703591	0.00126057	0.00176829	0.0010788	0.00168871	0.00174104	0.00218783	0.00186891	0.00247168					B_ASV_258	Others
B_ASV_259	0	0	0	0.00279894	0.00165862	0	0.00311913	0.00191509	0	0	0	0	0.00205953	0.00360259	0.00244307	0.00218783	0.00252698	0.00437298					B_ASV_259	Others
B_ASV_261	0.00140771	0.00157289	0.00180119	0.0016068	0.000594133	0	0.00208952	0	0.00123305	0	0.002185	0.00268191	0	0.00188573	0.0017972	0.0011206	0.00221111	0.00211859					B_ASV_261	Sphingomonadales
B_ASV_262	0	0	0.00172288	0	0.00198044	0	0	0	0.00144293	0	0.00249314	0.00359553	0.00186338	0.00433437	0.00233074	0.00218783	0.00207949	0.00146671					B_ASV_262	Chitinophagales
B_ASV_26	0.00691285	0.00220711	0.00616059	0.00601254	0.0159426	0.00238007	0.00221065	0.00329072	0.00220374	0.0133023	0.00467813	0.0025935	0.0242485	0.00230791	0	0.00517609	0.00465912	0					B_ASV_26	Others
B_ASV_263	0.00304165	0.00190268	0.00305419	0.00189188	0.00316871	0	0.00157471	0.00307493	0	0	0.00170878	0.000913619	0	0.00160428	0	0	0	0					B_ASV_263	Others
B_ASV_264	0.0017345	0.00058349	0.000835335	0.00152905	0.00106449	0	0.00178669	0.00151049	0	0.000637629	0.00375371	0.00173882	0.000833619	0.00177315	0.00120749	0.00256137	0.000421163	0.00122226					B_ASV_264	Others
B_ASV_265	0.00125688	0.00169973	0.00146184	0.00124397	0.000841688	0	0.00272546	0.000890112	0.000865755	0.000857501	0.000644294	0.00132622	0.000882656	0	0.000477381	0	0.0011582	0					B_ASV_265	Others
B_ASV_266	0.00110606	0.00251154	0.00219275	0.00132172	0.00131204	0	0.00145358	0	0.00259727	0.00114333	0	0	0.00115236	0	0	0.00202775	0.00118452	0.0015482					B_ASV_266	Others
B_ASV_267	0.00201101	0	0.00234938	0.0016068	0.00193093	0.00136358	0	0.00191509	0	0	0.0015407	0.00117886	0.00132398	0.0011821	0.001039	0.00210779	0.00121084	0.000923486					B_ASV_267	Rhizobiales
B_ASV_268	0.000578165	0.000887919	0.002506	0.000855232	0.0020052	0.000892525	0.000726788	0.000944058	0.00141669	0.000373782	0.00081237	0.00250508	0.00117687	0.000394033	0.00106709	0.0011206	0.00178994	0.000488905					B_ASV_268	Others
B_ASV_269	0.00108092	0.0017251	0.00172288	0.00126989	0	0	0	0	0.00207257	0.000791539	0.002185	0.00203354	0.00176531	0.00129468	0	0.00178762	0.0023164	0.00184697					B_ASV_269	Others
B_ASV_270	0	0.000558121	0.000704814	0.00108848	0.000618888	0	0.000666223	0.000377623	0.00283338	0.00147314	0.000700319	0.00103151	0.00095621	0.000309598	0.00131982	0.00114728	0.00126349	0.00100497					B_ASV_270	Others
B_ASV_271	0.000477615	0.00086255	0.000783126	0.000829316	0.000767422	0	0.00121131	0.00156444	0.000865755	0.000857501	0.000672307	0.00114939	0.00068651	0.00123839	0.00154447	0.00106724	0.000684391	0.000706196					B_ASV_271	Sphingomonadales
B_ASV_272	0.00115633	0.000558121	0.000391563	0.000881149	0.00094071	0.00466096	0.00102962	0.00175325	0	0.000637629	0.00081237	0	0.00747806	0.000281452	0.00022465	0.000106724	0.0011582	0.000733357					B_ASV_272	Others
B_ASV_273	0.00150826	0	0.00133131	0	0.00170813	0.000867733	0.0021198	0.0014026	0.00291209	0.00193487	0.00100846	0.00212195	0	0.000928793	0.00190952	0.00221451	0.000789681	0.000950648					B_ASV_273	Others
B_ASV_27	0.00361982	0.0117205	0.00368069	0.00774892	0.00537195	0.00706582	0.002998	0.00833468	0.00267597	0.0219432	0.00380974	0.00156199	0.00404551	0	0.00258347	0	0.0130034	0.00200994					B_ASV_27	Others
B_ASV_274	0.00052789	0.00086255	0.00167067	0.00168455	0.000891199	0	0.00127188	0.00172628	0.00144293	0	0.00126057	0.0034187	0.000514883	0.00225162	0.00311701	0	0.00121084	0.00195562					B_ASV_274	Others
B_ASV_275	0.000553028	0	0.00167067	0.00139947	0.000272311	0	0.000969051	0.000755246	0.000760815	0.00252853	0.0010925	0.00038313	0.000318737	0.000168871	0.00140406	0.000480256	0.00189524	0.00152104					B_ASV_275	Chitinophagales
B_ASV_276	0.000754129	0.000304429	0.000208834	0.00046649	0	0.000446263	0.00115075	0.000485515	0	0.00239661	0.00179282	0.00094309	0.00169176	0.00129468	0.00252731	0.00240128	0.00186891	0.00184697					B_ASV_276	Others
B_ASV_277	0.00105578	0.00149678	0.00080923	0.000570155	0.0013368	0	0.00102962	0.00107892	0.00110187	0.000923463	0.00151269	0.00167988	0.00122591	0	0.00109517	0.00106724	0.000789681	0.00116794					B_ASV_277	Others
B_ASV_278	0.00130716	0.000786443	0.00138352	0.000829316	0.000717911	0	0.00184725	0.00142957	0.00160034	0.000659616	0.000700319	0.000795733	0	0.00126654	0.00117941	0.0018143	0.00152672	0.00138523					B_ASV_278	Others
B_ASV_280	0.00110606	0	0	0	0	0	0.00145358	0.00248152	0	0.00116532	0.00201692	0.00141464	0.0018879	0.00295525	0.00255539	0.00192102	0.00136878	0.00173833					B_ASV_280	Others
B_ASV_281	0.000377064	0.000938657	0.000887543	0.00106256	0.00123778	0	0.0019381	0.00178022	0.0014954	0.00039577	0.00204493	0.00241667	0.000882656	0.00180129	0.00123557	0.00165422	0.00102659	0.00160252					B_ASV_281	Sphingomonadales
B_ASV_282	0.00103064	0.000964027	0.00120079	0.00184005	0.00158435	0.000471055	0	0.00124076	0.000760815	0	0.000756345	0.00144411	0.000637474	0.0023642	0.00137598	0.000853789	0.00123717	0.00222723					B_ASV_282	Chitinophagales
B_ASV_28	0.00558055	0.00431275	0.00660436	0.00777484	0.00683253	0.00101649	0.00832778	0.00566435	0.00432878	0.00371584	0.00551852	0.00783944	0.00708576	0.00788066	0.00825588	0.00731057	0.00618584	0.00619279					B_ASV_28	Rhizobiales
B_ASV_283	0	0.00131919	0	0.00134764	0.00136155	0	0.00290715	0.00183417	0.00139046	0	0	0.00232825	0.000833619	0.00143541	0.00120749	0.00146745	0.00213214	0.0020371					B_ASV_283	Others
B_ASV_284	0.00163395	0.00202953	0	0.00204737	0.00160911	0	0	0.0016993	0	0	0	0	0	0.00222347	0.00204993	0.00258805	0.00307976	0					B_ASV_284	Others
B_ASV_285	0.00128202	0	0	0.00209921	0.00205471	4.95847e-05	0	0	0	0	0.000980447	0.00100203	0.00210857	0.00315227	0.00336975	0.00218783	0	0.00146671					B_ASV_285	Others
B_ASV_287	0.00115633	0.00101476	0.000861439	0.00253978	0.00168338	0	0.000969051	0.000485515	0.00175775	0.000923463	0.00112051	0.00162094	0	0.000534759	0.00109517	0.00205443	0.000789681	0.000950648					B_ASV_287	Others
B_ASV_288	0.00143284	0.000938657	0.00240159	0.0024102	0.000866444	0	0.00084792	0.00186114	0.00123305	0.000923463	0.00114852	0.00109045	0.000833619	0	0.00101092	0.0011206	0.00152672	0.00108645					B_ASV_288	Others
B_ASV_289	0	0.00159825	0.00180119	0.00171046	0.000618888	0.00094211	0.00121131	0	0.0010494	0.00123128	0.00117654	0.000854676	0.00117687	0.00109766	0.00115133	0	0.00292182	0.00181981					B_ASV_289	Others
B_ASV_290	0.00120661	0.00147141	0.00107027	0.00108848	0.000891199	0.000396678	0.00142329	0.00105195	0.00062964	0.00136321	0.000672307	0.00135569	0.00105428	0.000450324	0.00151639	0.00170758	0.00105291	0.00141239					B_ASV_290	Others
B_ASV_291	0	0.00111624	0.00104417	0.000984813	0.00175764	0.000272716	0.00202895	0.000728273	0.00107564	0.000923463	0.0013166	0.00209248	0	0.000872502	0.00115133	0.00146745	0.00086865	0.000950648					B_ASV_291	Others
B_ASV_292	0.00118147	0.00164899	0.000234938	0.00121806	0.000371333	0	0	0.000566435	0.00954954	0.000285834	0.00103647	0.00194512	0.000220664	0.00059105	0.000730111	0	0.000526454	0.000325936					B_ASV_292	Others
B_ASV_29	0.00103064	0.000684966	0.00104417	0.000544239	0.000346578	0.104128	0.000726788	0.00191509	0.00354173	0.000681603	0	0.00106098	0.000220664	0.000619195	0.00275196	0.000480256	0.000816004	0.00516066					B_ASV_29	Chitinophagales
B_ASV_293	0.00138257	0.000913288	0.00180119	0.00129581	0.00207947	0	0.00196838	0	0	0.000593654	0.00148468	0.00256403	0.000931692	0.00129468	0	0.00141409	0.000684391	0.00149388					B_ASV_293	Others
B_ASV_294	0.000678716	0.00086255	0.00214055	0.00111439	0.00453026	0	0.00242263	0.000971031	0.00078705	0.000197885	0.00081237	0.000825204	0.000882656	0.00137912	0.000449299	0.00120064	0	0.00103213					B_ASV_294	Sphingomonadales
B_ASV_295	0.00160881	0.000887919	0.000887543	0.00132172	0.000693155	0	0.00148386	0.00126773	0.000655875	0.000527693	0.00184884	0.00153252	0.00110332	0.00121024	0.00126365	0.00136073	0.00118452	0.000842002					B_ASV_295	Others
B_ASV_296	0.000477615	0.000913288	0.00099196	0.000881149	0	0.000867733	0.000969051	0.000458542	0.0020988	0.00435347	0	0.000825204	0.00127495	0.000534759	0.000533543	0	0.00329034	0.000488905					B_ASV_296	Others
B_ASV_297	0.00120661	0.00121772	0.0012269	0.00132172	0.00141107	0	0.000908485	0.00132168	0.00131175	0.000373782	0.000924422	0.00182724	0.000882656	0.00137912	0.00171295	0.00120064	0.000973941	0.0011951					B_ASV_297	Rhizobiales
B_ASV_298	0	0	0	0	0	0	0.00339168	0	0	0	0.00179282	0.00117886	0.00181435	0.00258936	0.0022465	0.00170758	0.00336931	0.00440014					B_ASV_298	Pyrinomonadales
B_ASV_299	0.000402202	0.00152215	0.000365459	0.00137356	0	0.00106607	0.000121131	0.000944058	0.0088412	0.000329808	0.00207295	0.000117886	9.80729e-05	0.000309598	0	0.00088047	0	0.00019013					B_ASV_299	Others
B_ASV_300	0.00268973	0	0	0.00248795	0.00163387	0.00141316	0	0.000836166	0.00133799	0	0.00114852	0.00111992	0.00137302	0.00140726	0.00146022	0	0	0.00236304					B_ASV_300	Others
B_ASV_301	0.00095523	0.000811812	0.0018534	0.000958897	0.00165862	0	0	0.000674327	0.00136422	0.00145116	0.000616281	0.00100203	0.00127495	0.000534759	0.00123557	0.00141409	0.000816004	0.00165684					B_ASV_301	Others
B_ASV_30	0.00475101	0.0233396	0.00511642	0.00515731	0.00641168	0.00290071	0.00378536	0.00237363	0.00280715	0.0133902	0.00249314	0.00524594	0.00424165	0.00301154	0.00640252	0.00245464	0.00539616	0.00812125					B_ASV_30	Others
B_ASV_302	0.000653578	0.0013953	0.00099196	0.000829316	0.000866444	0	0.00148386	0.00145655	0.0020201	0.000571667	0	0.00397866	0.000882656	0.00135097	0.00207801	0.000613661	0.000605422	0					B_ASV_302	Pyrinomonadales
B_ASV_303	0.000754129	0	0	0	0.00118827	0	0.00275574	0.00196903	0.00196763	0.00288032	0.00299737	0.00209248	0.00183887	0.00137912	0	0.00141409	0	0					B_ASV_303	Others
B_ASV_304	0.000452477	0	0.000652605	0	0	0.00619809	0.0116892	0.000296704	0	0	0.000672307	0	0	0.000309598	0.000308893	0	0.000315873	0.00176549					B_ASV_304	Sphingomonadales
B_ASV_305	0.00100551	0	0	0.00134764	0.000717911	0	0.000938768	0.00115984	0.00073458	0.000747565	0.000616281	0.000884147	0.00164272	0.00199831	0.00174104	0.00333511	0.00186891	0.00184697					B_ASV_305	Others
B_ASV_307	0.00377064	0.00109087	0.00159236	0	0.00210422	0	0	0.0032098	0	0.00217673	0	0	0.00201049	0	0	0.00205443	0	0.00122226					B_ASV_307	Others
B_ASV_308	0.000829542	0.00129383	0.00177509	0.00194371	0.000965466	0	0.00145358	0.00124076	0.00162657	0.000747565	0.000840383	0	0.00127495	0.000788066	0.00106709	0.000987193	0.00102659	0					B_ASV_308	Pyrinomonadales
B_ASV_309	0.000930092	0.0023847	0.000678709	0.00202146	0.00126253	0	0.000454243	0.00134865	0.00078705	0.00237462	0.000364166	0.00106098	0.000441328	0.00064734	0.00109517	0.000453575	0.000947618	0.000760518					B_ASV_309	Others
B_ASV_310	0.000930092	0.000532752	0.000391563	0.0008034	0.00121302	0	0.000817637	0.00164536	0.00136422	0.000439744	0.00142865	0	0.000858138	0.00357444	0.00143214	0.00109392	0.0011582	0.00135807					B_ASV_310	Gemmatimonadales
B_ASV_311	0	0	0	0.000751568	0.000693155	0	0.00172612	0.00204995	0.000918225	0.00169301	0	0.00153252	0.0013485	0	0.00202185	0.00162753	0	0					B_ASV_311	Others
B_ASV_312	0.000578165	0	0.000965856	0.000647903	0.000767422	0.00448742	0.000333111	0.000485515	0.00443372	0.000417757	0.000476217	0.000235773	0.000441328	0.000450324	0.001039	0.00058698	0.00142143	0.0011951					B_ASV_312	Rhizobiales
B_ASV_31	0.00497725	0.00497235	0.0080401	0.00507956	0.00660973	0.00238007	0.00457271	0.00480121	0.00729333	0.0105099	0.00310942	0.0047744	0.00490364	0.00273009	0.00480189	0.00699039	0.00626481	0.00559524					B_ASV_31	Rhizobiales
B_ASV_313	0.00125688	0.00167436	0.00174898	0.000596071	0.00103973	0.00215694	0	0.000485515	0.000865755	0.00237462	0	0.00117886	0.000661992	0.00191388	0	0	0.000921295	0.00225439					B_ASV_313	Others
B_ASV_3	0.0264951	0.0181136	0.0209095	0.0299591	0.0194826	0.00495847	0.0204712	0.015995	0.0187843	0.0247136	0.0230825	0.0221921	0.0172118	0.0184914	0.0233074	0.0223319	0.0245064	0.0238205					B_ASV_3	Rhizobiales
B_ASV_314	0.00125688	0.00119235	0.00146184	0.00103665	0.000965466	0	0.000878202	0.00102498	0.000603405	0.000285834	0.000840383	0.00150305	0.000809101	0.00143541	0.00120749	0.00101387	0.000816004	0.00116794					B_ASV_314	Others
B_ASV_315	0.000653578	0	0.000913647	0.00243612	0	0	0.000454243	0	0	0.00571667	0.000644294	0	0.000809101	0.000506614	0.000645868	0.000773746	0.00247434	0					B_ASV_315	Chitinophagales
B_ASV_316	0.00113119	0.000913288	0.00146184	0.000881149	0.0015596	0	0	0.000728273	0.00078705	0.000505706	0.00142865	0.00194512	0.000931692	0.00135097	0.00154447	0.00117396	0.00100026	0.00103213					B_ASV_316	Others
B_ASV_317	0.00276514	0.00111624	0.000678709	0.00238428	0.000495111	0.00270237	0.00166556	0.00126773	0	0	0.000924422	0.000884147	0.000809101	0.00168871	0.000365056	0	0	0.0015482					B_ASV_317	Others
B_ASV_318	0.00155853	0.00149678	0.00109638	0.00173638	0.0006684	0	0.00133245	0.00129471	0	0.0010334	0.00142865	0.00147358	0.00120139	0.000872502	0.00129174	0.00109392	0.00131614	0.000733357					B_ASV_318	Others
B_ASV_319	0	0	0	0	0	0	0	0	0.00212504	0.000615642	0.00260519	0.00156199	0.00196146	0.00225162	0.00325742	0.00200107	0.00131614	0.00195562					B_ASV_319	Others
B_ASV_320	0.000804404	0.00104013	0.000939751	0.000907065	0.000990222	0.000371885	0.00115075	0.000944058	0.0020988	0.000593654	0.00081237	0.00433232	0	0.00106952	0.000617787	0.000667022	0.00028955	0.000516066					B_ASV_320	Others
B_ASV_32	0.0126191	0.00898067	0.00151404	0.00412067	0.00675826	0.000867733	0.00520865	0.00148352	0.00758192	0.0214815	0.00145666	0.00206301	0.000661992	0.00278638	0.00199377	0.000560299	0.00305344	0.00282478					B_ASV_32	Others
B_ASV_322	0.000326789	0	0.00101806	0.000829316	0	0	0.000514808	0.000755246	0.00073458	0.000747565	0.000896409	0.00114939	0.00203501	0	0.00204993	0.000960512	0.00271124	0.00331369					B_ASV_322	Others
B_ASV_323	0.00113119	0.00121772	0.00114859	0	0.00126253	0	0	0.0016993	0.000760815	0	0.00187686	0.000825204	0.00125043	0.00106952	0	0.00261473	0.000947618	0					B_ASV_323	Gemmatimonadales
B_ASV_324	0.00125688	0.00309503	0.00174898	0.00155497	0.00103973	0	0	0.00118682	0.000996931	0	0.00100846	0	0	0.00143541	0.00146022	0.0018143	0.000842327	0.000760518					B_ASV_324	Pyrinomonadales
B_ASV_325	0.000829542	0.00284134	0.00292367	0	0	0	0.00339168	0	0.00383031	0	0	0.00315346	0	0	0	0	0	0					B_ASV_325	Others
B_ASV_326	0.00158367	0.00159825	0	0.00189188	0.00160911	0	0	0.00202298	0	0	0.000728332	0.00247561	0.0010788	0.00177315	0.00280812	0.000933831	0.0005791	0					B_ASV_326	Others
B_ASV_327	0.000402202	0.000482013	0.000913647	0.00103665	0.00331724	9.91695e-05	0.000666223	0.00547554	0.000341055	0.00039577	0.000672307	0.000825204	0.00132398	0	0	0.000533618	0.00136878	0					B_ASV_327	Others
B_ASV_328	0	0.00182658	0.00112248	0.00129581	0.00158435	0	0	0.00121379	0.00115434	0.000659616	0.00173679	0.00106098	0.00139754	0.00180129	0.00162871	0.0011206	0	0.00179265					B_ASV_328	Others
B_ASV_329	0	0	0	0	0.000346578	0	0.00239234	0.00269731	0.00041976	0.00118731	0.00378172	0	0.00176531	0.000928793	0.00129174	0.00208111	0.000894972	0.00162968					B_ASV_329	Pyrinomonadales
B_ASV_330	0.00128202	0.000786443	0.00133131	0.00126989	0.00202995	0.000148754	0.000817637	0.00115984	0.00144293	0	0.000980447	0.000972562	0.000514883	0.00213904	0.000758193	0.000506937	0.000631745	0.00059755					B_ASV_330	Gemmatimonadales
B_ASV_331	0.000879817	0.00175047	0.000548188	0.00108848	0.00103973	0	0.00084792	0.0011059	0.00139046	0	0.0010925	0.00182724	0	0.00135097	0.00092668	0.000560299	0	0.000271614					B_ASV_331	Others
B_ASV_332	0	0.00104013	0.00227107	0.00116623	0	0	0	0	0.00073458	0.000791539	0.00114852	0.000501017	0.00112784	0.000562905	0.00266772	0.00269477	0.00105291	0.000733357					B_ASV_332	Others
B_ASV_33	0.00515321	0.00378	0.00446382	0.0056238	0.00544622	0.00287591	0.00490582	0.006015	0.00461736	0.00351795	0.00456608	0.00792785	0.00684058	0.00799325	0.00522311	0.00450907	0.00450118	0.00556808					B_ASV_33	Others
B_ASV_333	0	0	0.0018534	0	0	0.00257841	0.00947853	0.00102498	0	0	0	0	0	0	0.000814355	0.00144077	0	0					B_ASV_333	Rhizobiales
B_ASV_334	0.000628441	0	0.000757022	0.0008034	0	0.0110326	0	0.000512489	0	0.00180295	0.000868396	0	0.000343255	0	0	0.000400213	0.0011582	0.000244452					B_ASV_334	Others
B_ASV_335	0.000904955	0.00185195	0.00154015	0.00134764	0.00126253	0	0.00084792	0.0011059	0.000550935	0.000439744	0.00168077	0.00117886	0.000539401	0.00112581	0.000898599	0.000426894	0.000605422	0.000760518					B_ASV_335	Others
B_ASV_336	0.00105578	0	0.000417667	0.000570155	0.00153484	0	0.000454243	0.00172628	0	0.00457334	0.000672307	0	0.00120139	0.0014917	0	0.000747065	0.00263227	0					B_ASV_336	Chitinophagales
B_ASV_337	0.00133229	0.00129383	0.00195782	0.00171046	0.000346578	0	0.00139301	0.00118682	0.00320067	0.00116532	0.00106449	0.00117886	0.00112784	0	0	0	0.000973941	0					B_ASV_337	Chitinophagales
B_ASV_338	0	0	0.000600397	0.000596071	0.000792177	0.000247924	0.00148386	0.000836166	0.00212504	0.00015391	0.00081237	0.000471545	0.00159368	0.00250493	0.000786274	0.00194771	0.0023164	0					B_ASV_338	Others
B_ASV_339	0	0.00101476	0.00107027	0.000855232	0.00094071	0	0.000514808	0.000269731	0.00139046	0.00268244	0.000700319	0.0023872	0.000637474	0.000365888	0.00115133	0.000533618	0.00128981	0.00173833					B_ASV_339	Others
B_ASV_340	0.00105578	0.0010655	0.0012269	0.00137356	0.00101498	9.91695e-05	0.000787354	0.00194206	0.00120681	0	0.00120455	0	0.000784583	0.00171686	0.00188144	0.000773746	0.000789681	0.000896325					B_ASV_340	Pyrinomonadales
B_ASV_341	0	0	0	0	0	0	0.00160499	0.00145655	0.00165281	0.000703591	0.00268923	0.00344817	0.000980729	0	0.00146022	0.00146745	0.00142143	0.00260749					B_ASV_341	Others
B_ASV_34	0.00100551	0.00169973	0.00448992	0.0024102	0.00113875	0.0271228	0.00139301	0.00191509	0.037175	0.00241859	0.00100846	0.00371342	0.000882656	0.000309598	0.00131982	0.00120064	0.00184259	0.00211859					B_ASV_34	Rhizobiales
B_ASV_342	0.00148312	0.000735705	0.00112248	0.00132172	0.000866444	0	0.000726788	0.00159141	0.00094446	0.000439744	0.0010925	0.00117886	0.00112784	0.00129468	0.000730111	0.000667022	0	0.00152104					B_ASV_342	Others
B_ASV_343	0	0.000735705	0.000339355	0	0.0002228	0.00959464	0.000817637	0	0.00110187	0.00140718	0	0.000265244	0.000196146	0	0	0.000560299	0.000526454	0.000325936					B_ASV_343	Rhizobiales
B_ASV_344	0.000477615	0.000837181	0.000861439	0.00119214	0.000272311	0	0.000666223	0.00132168	0.000813285	0.000791539	0.00114852	0.00194512	0.00110332	0.000844357	0.00126365	0.00210779	0.000894972	0.000923486					B_ASV_344	Others
B_ASV_345	0	0.000355168	0.000913647	0	0.00438173	0	0.00166556	0.0021039	0	0.000615642	0.00190487	0.000913619	0.000318737	0.000478469	0.000814355	0.00104055	0.000658068	0.00108645					B_ASV_345	Sphingomonadales
B_ASV_346	0.00103064	0	0.000626501	0.000751568	0	0.00104128	0	0	0	0.00470526	0.00619082	0	0	0	0	0	0.0013951	0					B_ASV_346	Others
B_ASV_347	0.00052789	0.000989396	0.00104417	0.00103665	0.000173289	0.000644601	0.00154442	0.000755246	0.000760815	0.00164904	0.000588268	0.00153252	0.00110332	0	0.000814355	0.000400213	0.00207949	0.00135807					B_ASV_347	Chitinophagales
B_ASV_348	0	0	0	0	0	0	0.00166556	0.00148352	0	0.000769552	0.00274525	0.00182724	0.00257441	0.0020546	0	0.00122732	0.00221111	0.00263465					B_ASV_348	Chitinophagales
B_ASV_349	0.000829542	0.00134456	0.000939751	0.00103665	0.00116351	0	0.00293744	0.000863139	0.000865755	0.000417757	0	0.00120833	0.00137302	0.00106952	0.00112325	0.000747065	0.00100026	0.000651873					B_ASV_349	Others
B_ASV_350	0.000703854	0.000456644	0.00182729	0	0.000148533	0.00185943	0.00614742	0.000728273	0.000393525	0	0.000728332	0.00132622	0.000245182	0.000394033	0.000758193	0.000320171	0.000552777	0.0020371					B_ASV_350	Rhizobiales
B_ASV_35	0.00281541	0.0100969	0.00712645	0.00248795	0.00925857	0.0019586	0.0137787	0.00285915	0.00448619	0.00558475	0.00930024	0.00153252	0.0049772	0.00602308	0.00165679	0.00522946	0.00365886	0.00220007					B_ASV_35	Others
B_ASV_351	0	0	0.000626501	0.00114031	0	0	0.00154442	0.000863139	0.00078705	0.00136321	0.00145666	0	0.000980729	0.00180129	0.00199377	0.00090715	0.00123717	0.00108645					B_ASV_351	Pyrinomonadales
B_ASV_352	0.00123174	0.00142067	0.000939751	0.000881149	0.000990222	0	0	0	0.000970695	0.000637629	0.000644294	0.00223984	0.00120139	0.00216718	0.00112325	0	0.000894972	0.00160252					B_ASV_352	Others
B_ASV_353	0.00143284	0.00114161	0.000783126	0.00108848	0.000470355	0	0	0	0	0	0.00120455	0.00111992	0.0013485	0.00154799	0.00278004	0.00104055	0.000763359	0					B_ASV_353	Others
B_ASV_354	0.000854679	0	0	0	0	0	0	0.00267034	0.00160034	0	0.00299737	0.00265244	0.00149561	0.00197017	0.00120749	0.0016809	0.00121084	0					B_ASV_354	Others
B_ASV_355	0	0	0.000678709	0	0.000792177	0	0	0	0.00217751	0.00101141	0.0015407	0.00232825	0.00112784	0.00163242	0.00171295	0.00160085	0.00136878	0.00247168					B_ASV_355	Others
B_ASV_356	0.00206129	0.0017251	0.00206223	0.0016068	0	0.00156192	0.00199867	0	0	0.00246257	0	0	0	0	0	0.00133404	0.00184259	0					B_ASV_356	Others
B_ASV_357	0	0	0.00112248	0	0	0	0	0	0	0.00905873	0.000308141	0	0.00313833	0	0.00199377	0	0	0					B_ASV_357	Others
B_ASV_358	0.00115633	0.00218174	0	0.00142539	0.0013368	0	0.00115075	0.000917085	0.000708345	0.00054968	0	0.00106098	0.000661992	0	0.000589705	0.00090715	0.00100026	0.00138523					B_ASV_358	Rhizobiales
B_ASV_359	0.000678716	0.00268913	0.00130521	0	0	0	0.00351281	0	0	0	0.00274525	0	0.00129947	0.00191388	0.00151639	0	0	0					B_ASV_359	Others
B_ASV_360	0.00150826	0	0.00182729	0	0.000965466	0	0.00242263	0.00285915	0.00167904	0.0010334	0.00308141	0	0	0	0	0.0011206	0	0.00152104					B_ASV_360	Pyrinomonadales
B_ASV_361	0.00100551	0.000811812	0.000704814	0.00147722	0	0	0.00157471	0.000998004	0.00073458	0.000373782	0.00159673	0.000648375	0.000760065	0.00166057	0.00112325	0.0011206	0.000631745	0.00187413					B_ASV_361	Others
B_ASV_362	0.00135743	0.0010655	0.0018795	0.00119214	0.00103973	0	0.00154442	0	0.00120681	0	0.000532243	0.00147358	0.00127495	0.000619195	0.000617787	0.00133404	0.000973941	0					B_ASV_362	Others
B_ASV_36	0.00276514	0.0027145	0.00451603	0.0062717	0.00745142	0.000818148	0.00484525	0.00703997	0.00396149	0.00200084	0.00593871	0.00615956	0.00806649	0.00568534	0.00665525	0.00763074	0.0089234	0.00510634					B_ASV_36	Others
B_ASV_363	0.00118147	0.00114161	0.00080923	0.00126989	0.001114	0	0	0.00115984	0.00162657	0.00129725	0	0.00120833	0.00095621	0.000900647	0	0	0.0013951	0.00171117					B_ASV_363	Others
B_ASV_364	0.000653578	0.000786443	0.00120079	0.000829316	0.0006684	0	0.00112047	0.000809192	0.00118058	0.000615642	0.000868396	0.00167988	0.00120139	0.000956938	0.001039	0.00106724	0.0005791	0.00157536					B_ASV_364	Others
B_ASV_365	0	0.00294282	0.0018534	0.00181413	0	0	0	0.00121379	0.00233492	0.00112135	0	0.00235773	0	0	0	0.00165422	0	0.00143955					B_ASV_365	Others
B_ASV_366	0.00133229	0.000608859	0.000626501	0.000725652	0.0004456	0.000198339	0.00115075	0.000782219	0.000813285	0.000615642	0.000672307	0.00109045	0.00095621	0.0014917	0.000898599	0.0016809	0.000789681	0.000977809					B_ASV_366	Others
B_ASV_367	0.000728991	0.000761074	0.000887543	0.00103665	0.000792177	0	0.00136273	0.00175325	0	0.000483718	0.00156872	0.000884147	0.000637474	0.000759921	0.00126365	0.000960512	0.000763359	0					B_ASV_367	Rhizobiales
B_ASV_368	0	0	0	0	0	0.000396678	0	0	0.00083952	0.00252853	0.00081237	0.00241667	0.00102977	0.00177315	0.000786274	0	0.00105291	0.00320504					B_ASV_368	Others
B_ASV_369	0.00135743	0.00202953	0	0.00274711	0.00106449	0	0.000908485	0.00221179	0.000498465	0	0.00179282	0	0	0.00137912	0.00182528	0	0	0.00078768					B_ASV_369	Pyrinomonadales
B_ASV_370	0	0.00159825	0.00232327	0.00137356	0	0	0	0.00202298	0	0	0	0.00117886	0.00169176	0.00242049	0.00106709	0.00141409	0.00086865	0.00122226					B_ASV_370	Others
B_ASV_371	0.000553028	0.0010655	0.00109638	0.00101073	0.000841688	0.00151233	0.00142329	0.000782219	0.00301703	0.000659616	0.000252115	0.000412602	0	0	0.000617787	0.00029349	0.000236904	0.00228155					B_ASV_371	Others
B_ASV_372	0.00143284	0.00058349	0.0018534	0	0	0.00964423	0	0	0	0	0	0.00194512	0	0.000337743	0	0	0	0					B_ASV_372	Others
B_ASV_373	0.00095523	0.00154752	0.00148794	0.00132172	0.000544622	0	0	0.000674327	0.000996931	0.000373782	0.00128859	0.00126728	0	0.000985083	0	0.00149413	0.000789681	0.00100497					B_ASV_373	Others
B_ASV_374	0	0	0.00151404	0	0	0	0	0.00283217	0	0	0	0.00114939	0	0	0	0	0.0046328	0.00660021					B_ASV_374	Others
B_ASV_375	0.0031422	0.00421127	0.0037068	0	0.0028964	0	0	0	0	0	0	0	0	0	0	0	0	0.0030964					B_ASV_375	Others
B_ASV_376	0.00052789	0.000989396	0	0.000518323	0.000965466	0.000371885	0.00118103	0.00145655	0.0010494	0.000527693	0.00103647	0.00120833	0.000637474	0.00106952	0.00117941	0.00109392	0.000842327	0.000516066					B_ASV_376	Others
B_ASV_37	0.00228752	0.00286671	0.00190561	0.00165863	0.0020052	0.0519896	0.00157471	0.00194206	0.0078705	0.00644225	0	0.00330082	0	0.00216718	0.0014883	0.00114728	0.00458015	0.00103213					B_ASV_37	Others
B_ASV_378	0.00108092	0.00152215	0.00107027	0	0	0	0.0017564	0.00113287	0.00118058	0	0	0.00247561	0	0.00126654	0.00109517	0.00138741	0.000710713	0.00176549					B_ASV_378	Others
B_ASV_379	0.00108092	0.00101476	0.00109638	0.00165863	0.000742666	0.000694186	0.000726788	0	0.000813285	0.000703591	0.000896409	0	0.000514883	0	0.000730111	0.00133404	0.00168465	0.00059755					B_ASV_379	Rhizobiales
B_ASV_380	0.000804404	0.000938657	0.00133131	0.00121806	0.00106449	0	0	0	0.000996931	0.000593654	0.00196089	0.00129675	0	0.000703631	0.000954761	0.00149413	0	0.00116794					B_ASV_380	Others
B_ASV_381	0.00110606	0.00121772	0.000443772	0.000881149	0.000742666	0.000694186	0	0.000566435	0.00047223	0.000681603	0.000896409	0.00150305	0.000980729	0.000788066	0.00101092	0.000960512	0.000789681	0.00160252					B_ASV_381	Others
B_ASV_38	0.00306679	0.00299356	0.00274094	0.00349868	0.00403515	0	0.0100842	0.00892809	0.00270221	0.00338603	0.00436999	0.00456809	0.00517334	0.0035463	0.00494229	0.0121398	0.00513293	0.00461743					B_ASV_38	Sphingomonadales
B_ASV_382	0.000502753	0.00101476	0.000574293	0.00121806	0.000594133	0	0.00184725	0.000755246	0.00125928	0.000571667	0.000896409	0.00156199	0.000809101	0.000985083	0.00154447	0.00058698	0.000631745	0.000434582					B_ASV_382	Others
B_ASV_384	0	0.00086255	0.000783126	0.00108848	0	0	0.00254376	0.00107892	0.00125928	0	0	0.00156199	0	0	0.00143214	0	0.00207949	0.00135807					B_ASV_384	Rhizobiales
B_ASV_386	0	0.00169973	0.0018795	0	0	0	0.00151414	0.00118682	0.00094446	0.000637629	0	0.00176829	0.00102977	0	0	0.0016809	0.0019742	0.00146671					B_ASV_386	Rhizobiales
B_ASV_387	0.000754129	0.000964027	0.000652605	0.00108848	0.000420844	0	0.00109018	0.000674327	0.0010494	0.000483718	0.000868396	0.00123781	0.000661992	0.00123839	0.001039	0.00101387	0.000816004	0.00100497					B_ASV_387	Rhizobiales
B_ASV_388	0.0015334	0.00116698	0.00148794	0.00103665	0.00126253	0	0	0.0016993	0.00107564	0	0	0	0	0.00199831	0.00129174	0	0.00134246	0					B_ASV_388	Gemmatimonadales
B_ASV_389	0	0.000938657	0.000678709	0.00106256	0.000618888	0	0.00042396	0.000782219	0.00110187	0.000769552	0.00142865	0.00229878	0.00095621	0.00121024	0.00109517	0.0011206	0.000763359	0.000814841					B_ASV_389	Others
B_ASV_390	0.0015334	0.00131919	0.000939751	0	0.00215373	0	0	0.00134865	0	0	0	0.00094309	0.00585985	0	0	0	0.00102659	0					B_ASV_390	Others
B_ASV_391	0.00113119	0.000608859	0.00117469	0.00139947	0.00180715	0	0	0	0.000918225	0	0	0.00123781	0.000735547	0.00244863	0.00101092	0.00136073	0.000421163	0.00111362					B_ASV_391	Others
B_ASV_39	0.00573138	0.00164899	0.00501201	0.00360234	0.00418369	0	0.00439101	0.006015	0.00666369	0.00345199	0.00918819	0.00554066	0.00313833	0.00979454	0.00393137	0.0072572	0.00423796	0.00695331					B_ASV_39	Gemmatimonadales
B_ASV_392	0.000779266	0.000786443	0.00101806	0.00116623	0.001114	0.000173547	0	0.000863139	0.000708345	0.000461731	0.000560255	0.00132622	0.000563919	0.000844357	0.001039	0.00104055	0.000894972	0.00103213					B_ASV_392	Others
B_ASV_393	0.000854679	0.000837181	0.000626501	0.00103665	0.000841688	0.000272716	0	0.000782219	0.00078705	0.000725578	0.00112051	0.000795733	0.000931692	0	0.000870518	0.00178762	0.00110555	0					B_ASV_393	Others
B_ASV_394	0.00120661	0.00182658	0.00161846	0.00181413	0.00153484	0	0	0.00145655	0	0	0.00210096	0.00247561	0	0.00109766	0	0	0	0					B_ASV_394	Others
B_ASV_395	0.000930092	0.00154752	0.00221886	0.000259161	0.00103973	0.00317342	0.000302828	0	0	0.000439744	0	0.000795733	0.000220664	0.00126654	0.000280812	0.000240128	0.000526454	0.000380259					B_ASV_395	Others
B_ASV_397	0.000904955	0.000405906	0.001253	0.000932981	0.00108924	0	0	0.000782219	0.00107564	0.000483718	0.000728332	0.000854676	0.000588437	0.00137912	0.00101092	0.000613661	0.000789681	0.00152104					B_ASV_397	Others
B_ASV_398	0.000854679	0	0	0	0	0.00971861	0	0.00272428	0.00183645	0	0.00145666	0	0	0	0	0	0	0					B_ASV_398	Others
B_ASV_399	0.00130716	0.00109087	0.00206223	0.00139947	0.000915955	0	0.00042396	0.00142957	0.00089199	0	0.00126057	0	0.000711028	0.00109766	0.00092668	0.00088047	0.000631745	0					B_ASV_399	Pyrinomonadales
B_ASV_400	0.00145798	0.00101476	0.0018534	0.000984813	0.000792177	0	0.000605657	0.00153747	0.00089199	0	0.00128859	0.000972562	0.000294219	0.00109766	0.0014883	0	0	0					B_ASV_400	Pyrinomonadales
B_ASV_401	0	0.000177584	0	0	0	0.0135862	0	0	0.00073458	0.00015391	0.000308141	0	0	0	0	0	0	0					B_ASV_401	Others
B_ASV_40	0.00480129	0.00398295	0.00378511	0.00391334	0.00457977	0.00394199	0.00608685	0.00447753	0.00425007	0.0036059	0.00476217	0.00480387	0.00380032	0.00526316	0.00480189	0.00440235	0.00479073	0.00497053					B_ASV_40	Sphingomonadales
B_ASV_402	0	0	0.0031064	0.00147722	0.00173289	0.00052064	0	0.000593408	0	0.000571667	0.00081237	0	0.000858138	0.000759921	0.00131982	0.000667022	0.00102659	0.000733357					B_ASV_402	Chitinophagales
B_ASV_403	0.00130716	0.000684966	0.00198392	0.00134764	0.00128729	0	0.000817637	0.00137563	0.000865755	0.000263846	0.000840383	0.000442074	0	0.000534759	0	0.00117396	0	0.00108645					B_ASV_403	Others
B_ASV_404	0.00148312	0.00086255	0.00140963	0.00171046	0.00116351	0	0.0010599	0.00145655	0	0.000967437	0.00201692	0.00221037	0	0	0	0	0	0					B_ASV_404	Others
B_ASV_405	0	0.00339946	0	0.000362826	0.00745142	0	0.000938768	0	0	0	0	0	0	0.000225162	0.00199377	0	0	0.00040742					B_ASV_405	Others
B_ASV_406	0	0	0	0	0.000420844	0	0.00130216	0.00121379	0	0	0.00366967	0.00162094	0.000907174	0.00171686	0.000898599	0.000853789	0.00131614	0.0015482					B_ASV_406	Gemmatimonadales
B_ASV_407	0.000904955	0.000837181	0.000887543	0.00103665	0.000643644	0	0.00130216	0.000998004	0.00118058	0.00107737	0.00126057	0.00126728	0.00102977	0.0011821	0.000786274	0	0.00107923	0					B_ASV_407	Others
B_ASV_408	0.00115633	0.000532752	0.00127911	0.00121806	0.000915955	0	0.0012416	0.00204995	0.00128552	0	0.00123256	0.00126728	0	0.000422178	0	0.0023746	0	0.00105929					B_ASV_408	Others
B_ASV_409	0.000553028	0	0	0	0	0	0.000938768	0	0	0.000263846	0.000560255	0	0.0013485	0.0038559	0.00188144	0.00197439	0.0017373	0.00179265					B_ASV_409	Gemmatimonadales
B_ASV_411	0.00052789	0	0.000861439	0.000570155	0	0	0.0019381	0.0011059	0	0.000835514	0.00114852	0.00117886	0.00105428	0.0011821	0.00196568	0.00130736	0.000947618	0.00165684					B_ASV_411	Others
B_ASV_41	0.00052789	0.000355168	0.000522084	0.000699736	0	0.0871204	0	0.000458542	0.00026235	0.000241859	0	0.000117886	0	0	0	0	0.000236904	0.0011951					B_ASV_41	Rhizobiales
B_ASV_413	0.00105578	0.00111624	0.00114859	0.00119214	0.00163387	0	0.00169584	0	0.00125928	0.000615642	0.00165275	0.00144411	0	0	0.00137598	0.00109392	0	0					B_ASV_413	Others
B_ASV_414	0.000226239	0.000659597	0.000835335	0.000984813	0.000495111	0	0.00102962	0.000944058	0	0.000439744	0.000728332	0.0021809	0.000490364	0.00163242	0.00182528	0.000613661	0.000500132	0.00108645					B_ASV_414	Others
B_ASV_415	0.00128202	0.00058349	0.000783126	0.00124397	0.00128729	0	0.000575374	0.000620381	0.000550935	0	0.000588268	0.00153252	0.000612955	0.00160428	0.00143214	0	0.00100026	0					B_ASV_415	Rhizobiales
B_ASV_416	0.00110606	0.000482013	0.00154015	0.00150314	0.00103973	0	0.00142329	0.00132168	0.000603405	0.00039577	0.000700319	0	0.000931692	0.00163242	0.000870518	0	0.000684391	0.000543227					B_ASV_416	Gemmatimonadales
B_ASV_418	0.00103064	0.000659597	0.000965856	0.0008034	0.000618888	0	0.00042396	0.000674327	0.0005247	0.000285834	0.00081237	0.00147358	0.00095621	0.00123839	0.00162871	0.000960512	0	0.0011951					B_ASV_418	Others
B_ASV_420	0	0.000989396	0.000704814	0.00142539	0.000742666	0	0.00127188	0	0.000865755	0	0.00123256	0.00141464	0.000735547	0.00261751	0	0.00117396	0.000947618	0					B_ASV_420	Others
B_ASV_421	0	0.00136993	0.000835335	0.000829316	0.000742666	0	0.00102962	0	0.00131175	0	0.00148468	0.00144411	0	0.000844357	0.00115133	0.000827108	0.000710713	0.00143955					B_ASV_421	Others
B_ASV_42	0.00442422	0.00641839	0.0043594	0.00396517	0.00279738	0.00825586	0.00593544	0.00364137	0	0.0148194	0.00229705	0.00159147	0.00156917	0	0.00126365	0.00368196	0.00397473	0.00320504					B_ASV_42	Others
B_ASV_423	0	0	0	0.00033691	0	0	0.00184725	0.0025085	0.000760815	0.000879488	0.00260519	0	0.000563919	0.000928793	0.00168487	0.00090715	0.000947618	0.00078768					B_ASV_423	Pyrinomonadales
B_ASV_424	0.000653578	0.000304429	0.00120079	0.000751568	0.00148533	0	0.000757071	0.00105195	0	0	0.00112051	0.00123781	0.000980729	0.00126654	0.00160063	0.00120064	0.000605422	0.00124942					B_ASV_424	Others
B_ASV_425	0.000452477	0	0.000443772	0.00106256	0.000742666	0	0.000969051	0.0018072	0.00041976	0	0.0013166	0.00103151	0.0010788	0.00202646	0.00120749	0.000853789	0.00100026	0.000977809					B_ASV_425	Others
B_ASV_426	0.00221211	0.00251154	0.00164457	0.0017623	0.00190618	0	0	0.000917085	0.00102317	0	0.0015407	0	0	0	0	0	0	0					B_ASV_426	Gemmatimonadales
B_ASV_43	0.00361982	0.0209295	0.00201002	0.00368009	0.0024508	0.000471055	0.00311913	0.0052058	0.000996931	0.0107078	0.00585467	0.00109045	0.0101996	0.00199831	0.000786274	0.00109392	0.00613319	0.000842002					B_ASV_43	Chitinophagales
B_ASV_433	0.00351927	0.00116698	0.00130521	0.0016068	0	0	0	0	0.0010494	0.000285834	0.000616281	0.00182724	0.000318737	0.000337743	0.000814355	0.00058698	0	0.000380259					B_ASV_433	Chitinophagales
B_ASV_434	0.00110606	0	0.00114859	0.00132172	0.00195569	0	0.00112047	0.000809192	0	0	0.00184884	0	0.00127495	0.00151984	0	0	0.00110555	0.00173833					B_ASV_434	Others
B_ASV_435	0	0	0.000730918	0.000699736	0.000544622	0	0	0	0	0.000791539	0.000784358	0.00215142	0.0018879	0.00059105	0.00120749	0.00261473	0.000973941	0.00127658					B_ASV_435	Others
B_ASV_438	0.000804404	0.00142067	0	0.00220287	0.00190618	0	0	0.00191509	0	0	0	0.00221037	0	0	0.00171295	0	0.00234272	0					B_ASV_438	Chitinophagales
B_ASV_44	0.00475101	0.00347557	0.00550799	0.00461307	0.00517391	0	0.00369451	0.00523278	0.00343679	0.00219872	0.00599473	0.00554066	0.0038984	0.00821841	0.00623403	0.0047492	0.00379047	0.00570389					B_ASV_44	Rhizobiales
B_ASV_448	0.0023378	0.00243544	0.00164457	0.00103665	0.001114	0	0	0	0	0.00228667	0	0	0.0018879	0	0	0	0	0					B_ASV_448	Chitinophagales
B_ASV_449	0.000754129	0	0.000730918	0.000647903	0.00202995	0	0.000575374	0.00161838	0.00107564	0.000439744	0.00112051	0	0.00178983	0.000759921	0.00112325	0	0.00123717	0					B_ASV_449	Others
B_ASV_451	0	0.000608859	0.000678709	0	0	7.43771e-05	0.00139301	0.00277823	0.000131175	0.000307821	0.00050423	0.00111992	0.000661992	0	0.00146022	0.001254	0.000263227	0.00249885					B_ASV_451	Others
B_ASV_45	0.00472587	0.0055051	0.00524695	0.00526098	0.00628791	0	0.00448186	0.0056104	0.00404019	0.00244058	0.0059107	0	0.0038984	0.00669856	0.00519502	0.0036286	0.00355357	0.00581253					B_ASV_45	Gemmatimonadales
B_ASV_454	0.000779266	0.000456644	0	0.00106256	0.000915955	0	0.00084792	0.00156444	0.00047223	0.000417757	0.0017648	0.00170935	0.000735547	0.000844357	0.000954761	0.00104055	0.000763359	0					B_ASV_454	Others
B_ASV_456	0.00150826	0.000329799	0.00120079	0.000647903	0.00146058	0	0.00063594	0.000890112	0.000236115	0	0.000980447	0.000648375	0.00125043	0.000450324	0.000252731	0.00058698	0.00123717	0.0011951					B_ASV_456	Chitinophagales
B_ASV_46	0.00095523	0.0118727	0.0080923	0.00870782	0.00202995	0.00141316	0.00187754	0.00213087	0.00296456	0.00347398	0.00184884	0.00167988	0.00291767	0.00135097	0.00101092	0.0011206	0.00408002	0.00306923					B_ASV_46	Chitinophagales
B_ASV_47	0.00256404	0.00233396	0.00438551	0.00373192	0.00339151	0	0.00751014	0.00639262	0.00587664	0.00296827	0.0035016	0.00654269	0.00311381	0.00517872	0.00519502	0.00699039	0.00381679	0.00472608					B_ASV_47	Sphingomonadales
B_ASV_474	0.000553028	0.000304429	0	0.00132172	0.000346578	0	0.00157471	0.00107892	0	0	0.0010925	0.000412602	0.00125043	0.00115395	0.00131982	0.00144077	0.00118452	0.000923486					B_ASV_474	Gemmatimonadales
B_ASV_48	0.00927578	0.00707798	0.00837945	0.0070751	0.0071296	0.000272716	0.0019381	0.0021039	0.00280715	0.00175898	0.00204493	0.00380183	0.000809101	0.00546017	0.00404369	0.0046158	0.00152672	0.00266181					B_ASV_48	Others
B_ASV_4	0.0222971	0.0159572	0.017281	0.019774	0.0219829	0.0116028	0.0213191	0.0267843	0.018312	0.0157868	0.0213737	0.0281748	0.0249595	0.0286237	0.024908	0.0179296	0.0210319	0.0226797					B_ASV_4	Others
B_ASV_49	0.00872276	0.00509919	0.00537747	0.00948531	0.0031192	0.00109086	0	0.0011059	0.00246609	0.00490315	0.00305339	0.00203354	0	0.00593864	0.00190952	0.00645678	0.0037115	0.00306923					B_ASV_49	Rhizobiales
B_ASV_50	0.00595762	0.00157289	0.00425499	0.00528689	0.00185667	0.00820627	0.00154442	0.00226574	0.00309573	0.00883886	0.00493025	0.00359553	0.00568823	0.00264565	0.00446491	0.00424226	0.00368518	0.00355814					B_ASV_50	Others
B_ASV_51	0.00432367	0.00284134	0.00415057	0.00500181	0.0046788	0.000322301	0.00354309	0.00550251	0.0047223	0.00246257	0.0048182	0.005187	0.00480557	0.00574163	0.00446491	0.00536286	0.00286918	0.0035853					B_ASV_51	Others
B_ASV_52	0.00271486	0.00136993	0.00099196	0.00238428	0.00955564	0	0.00254376	0	0	0.00633231	0.00338955	0.00206301	0.0263816	0.00213904	0.00376288	0.001254	0.00339563	0.00382975					B_ASV_52	Others
B_ASV_53	0.0050778	0.00416054	0.00522084	0.00425025	0.00457977	0	0.00366422	0.00372229	0.00275468	0.00279237	0.00397781	0.00394919	0.00262345	0.00453138	0.00460532	0.00485592	0.00310608	0.0039384					B_ASV_53	Others
B_ASV_54	0.00135743	0.00169973	0.00409836	0.00165863	0.00143582	0.00966902	0.00227121	0.00234666	0.00519453	0.00529892	0.00249314	0.00241667	0.0036287	0.00112581	0.00196568	0.00872465	0.00918663	0.00573105					B_ASV_54	Rhizobiales
B_ASV_55	0.000980368	0.00180121	0.00475097	0.0030581	0.0057928	0.0016115	0.00430016	0.00331769	0.00267597	0.00921264	0.00212897	0.00324187	0.00576178	0.00239234	0.00466148	0.0082444	0.00679126	0.00138523					B_ASV_55	Others
B_ASV_56	0.00316734	0.00192805	0.00404615	0.00217696	0.00448075	0.0016115	0.00536006	0.00620381	0.00545688	0.00235263	0.00260519	0.00309452	0.00541853	0.00681115	0.00379096	0.00832444	0.00257963	0.00195562					B_ASV_56	Others
B_ASV_57	0.0042734	0.00398295	0.0037068	0.00373192	0.00507489	0	0.00614742	0.00504397	0.0036729	0.0018909	0.00389378	0.00445021	0.00340803	0.00458767	0.00244307	0.00621665	0.0023164	0.00347665					B_ASV_57	Sphingomonadales
B_ASV_58	0.0025389	0.00339946	0.00399394	0.00476857	0.00153484	0.00302467	0.00620798	0.00401899	0.00529947	0.0089268	0.00588268	0.00347765	0.00272152	0.00146355	0.00202185	0.00402882	0.00410634	0.00366678					B_ASV_58	Others
B_ASV_59	0.00326789	0.00413517	0.00357628	0.00440574	0.00358955	0	0.00499667	0.00534067	0.00388278	0.00169301	0.00347358	0.00427338	0.00232923	0.00551646	0.00600938	0.00664354	0.00431693	0.00388408					B_ASV_59	Sphingomonadales
B_ASV_60	0.00289083	0.0045157	0.00485538	0.00412067	0.00383711	0	0.0042396	0.00388412	0.00506336	0.00248455	0.00518236	0.00686688	0.00284411	0.00371517	0.00320126	0.00312166	0.00321137	0.00581253					B_ASV_60	Others
B_ASV_61	0.00404716	0.00284134	0.00318471	0.00370601	0.00415893	0.000297508	0.00433045	0.00342558	0.0030695	0.00281436	0.00324948	0.00442074	0.0024273	0.0035463	0.00533543	0.0036286	0.00357989	0.00540511					B_ASV_61	Rhizobiales
B_ASV_62	0.00346899	0.00332335	0.00503811	0.00422433	0.00339151	0	0	0.00372229	0.0047223	0.00217673	0.00422993	0.00907724	0.00178983	0.00405291	0.00359439	0.0022412	0.0037115	0.00382975					B_ASV_62	Others
B_ASV_6	0.0134486	0.0156527	0.0111204	0.00570155	0.0119074	0.00245444	0.00805524	0.00650051	0.00608652	0.0357732	0.0117093	0.00645427	0.0132644	0.00925978	0.00845244	0.00731057	0.0187418	0.0139609					B_ASV_6	Others
B_ASV_63	0.00532918	0.00380537	0.00448992	0.00601254	0.00450551	0	0.00681364	0.00269731	0.00348926	0.00197885	0.00204493	0.00512805	0.00272152	0.00365888	0.00435259	0.00264141	0.00276389	0.00570389					B_ASV_63	Sphingomonadales
B_ASV_64	0.00377064	0.00169973	0.00404615	0.00956305	0.00373809	0.00052064	0.0023015	0.00191509	0.00288585	0.0054968	0.00467813	0.00333029	0.00907174	0.00258936	0.0037348	0.00240128	0.00350092	0.0011951					B_ASV_64	Chitinophagales
B_ASV_65	0.00394661	0.0065706	0.00394174	0.00173638	0.0031192	0.000818148	0.00487554	0.00695905	0.00296456	0.00283635	0.00316544	0.00282927	0.00139754	0.00340557	0.00651484	0.00755069	0.00321137	0.00149388					B_ASV_65	Rhizobiales
B_ASV_66	0	0.000558121	0.00101806	0.000907065	0.000742666	0.00344614	0.00172612	0.000917085	0.0348139	0.00470526	0.00212897	0.000736789	0.000858138	0	0.0019376	0	0.0126349	0.000977809					B_ASV_66	Others
B_ASV_67	0.0015334	0.0058349	0.00127911	0.00360234	0.00257458	0	0.00205923	0.00288612	0.0025448	0.00323212	0.00319346	0.0128791	0.00318737	0.00683929	0.00626211	0.00234792	0.00410634	0.00315072					B_ASV_67	Others
B_ASV_68	0.00263945	0.00535288	0.00271484	0.00448349	0.00349053	0.00042147	0.00460299	0.00315585	0.00322691	0.00140718	0.0035016	0.00692582	0.00186338	0.00509429	0.00502654	0.00269477	0.00426428	0.0051335					B_ASV_68	Rhizobiales
B_ASV_69	0.000201101	0.000177584	0	0.000285077	0.000297066	0.0323788	0.000242263	0.00035065	0.0351024	0	0	0.000471545	0.000294219	0	0.00289236	0	0	0.000896325					B_ASV_69	Chitinophagales
B_ASV_70	0.00296624	0.00258765	0.00193171	0.00181413	0.00438173	0	0.00702562	0.00374926	0.00343679	0.00219872	0.00338955	0.00527541	0.00230471	0.00365888	0.00393137	0.0054429	0.00426428	0.00369395					B_ASV_70	Sphingomonadales
B_ASV_71	0.00449964	0.00337409	0.0043333	0.00450941	0.00361431	0.000743771	0.0040579	0.00453148	0.00243986	0.00233064	0.00476217	0.000530488	0.00281959	0.00439066	0.00379096	0.00376201	0.00326402	0.00472608					B_ASV_71	Gemmatimonadales
B_ASV_72	0.00206129	0.00187731	0.00519474	0.00352459	0.00151009	0.00771043	0.00121131	0.00269731	0.00401396	0.00787142	0.00277326	0.0058059	0	0	0.00190952	0	0.00402738	0.00249885					B_ASV_72	Others
B_ASV_73	0.00356954	0.0031204	0.00206223	0.0033691	0.00769897	0.000595017	0.0042396	0.0052058	0.00225621	0.00186891	0.00624685	0.00394919	0.00154465	0.00264565	0.00292045	0.00264141	0.0037115	0.00306923					B_ASV_73	Sphingomonadales
B_ASV_74	0	0.000938657	0.000835335	0.000958897	0.000420844	0.0530061	0	0.00115984	0.00068211	0	0	0.00117886	0	0	0.00106709	0	0.00450118	0.0019013					B_ASV_74	Chitinophagales
B_ASV_75	0.00228752	0.00405906	0.00362848	0.00331727	0.00294591	0	0.00236206	0.00258942	0.0035942	0.00178096	0.00224102	0.00509858	0.00279508	0.0032367	0.00345399	0.00352188	0.00368518	0.00258033					B_ASV_75	Others
B_ASV_76	0.0025389	0.00296819	0.00375901	0.00339501	0.00373809	0	0.00139301	0.00267034	0.00404019	0.00178096	0.0037257	0.00100203	0.00225568	0.00444695	0.010727	0.00261473	0.00229008	0.00361246					B_ASV_76	Pyrinomonadales
B_ASV_77	0.00228752	0.00208027	0.00263653	0.0030581	0.00277262	0	0.00324026	0.00415385	0.00474854	0.0010334	0.00389378	0.00521647	0.00152013	0.00779623	0.00511078	0.00264141	0.00186891	0.00328653					B_ASV_77	Gemmatimonadales
B_ASV_78	0.00397175	0.00324725	0.00425499	0.00383559	0.00465404	0	0.00245291	0.0038032	0.00299079	0.00116532	0.00571461	0	0.00235375	0.00582606	0.00412794	0.00304162	0.00239537	0.00353098					B_ASV_78	Gemmatimonadales
B_ASV_79	0.0025389	0.00299356	0.00234938	0.00303219	0.00321822	0.00282633	0.00623827	0.00428872	0.00191516	0.00173699	0.00498627	0.00253456	0.00169176	0.00182944	0.00275196	0.00253469	0.00360621	0.00592118					B_ASV_79	Rhizobiales
B_ASV_80	0.00203615	0.0020549	0.00347186	0.00445758	0.00386186	0.000991695	0.0040579	0.00407294	0.00241362	0.00351795	0.00226903	0.00492175	0.00419262	0.00182944	0.00362248	0.0064301	0.00373783	0.00244452					B_ASV_80	Others
B_ASV_81	0.00145798	0.00535288	0.00527305	0.00440574	0.00240129	0.000272716	0.00308885	0.00283217	0.00325314	0.00349597	0.00210096	0.00324187	0.00228019	0.00371517	0.00320126	0.00346852	0.00413267	0.0027433					B_ASV_81	Others
B_ASV_82	0.00306679	0.00215638	0.00336744	0.00303219	0.00410942	0.000892525	0.00426988	0.00588013	0.0026235	0.00114333	0.00389378	0.00524594	0.00250086	0.00422178	0.00247115	0.00416222	0.0025533	0.00410137					B_ASV_82	Sphingomonadales
B_ASV_83	0.00251376	0.00355168	0.00563851	0.00318768	0.00220324	0	0.00172612	0.0028052	0.00215127	0.00156109	0.00451006	0.00613009	0.00286863	0.00303968	0.00356631	0.00336179	0.00271124	0.00363962					B_ASV_83	Others
B_ASV_84	0.0029411	0.0041859	0.00151404	0.00347276	0.00254982	0.00138837	0.00420932	0.00296704	0.00110187	0.00510103	0.00162474	0.00324187	0.00527142	0.00641711	0.00176912	0.00213447	0.00787049	0.00244452					B_ASV_84	Chitinophagales
B_ASV_8	0.0145547	0.0119742	0.0122951	0.0105479	0.00896151	0.00699145	0.0132639	0.00976426	0.0101792	0.0146215	0.0136702	0.00751525	0.0124553	0.00602308	0.0118784	0.0128335	0.0148197	0.0149659					B_ASV_8	Others
B_ASV_85	0	0.00289208	0.00328913	0.00422433	0.0035648	0	0.00396705	0.0028052	0.00414513	0.00233064	0.00330551	0.0047744	0.00235375	0.00340557	0.00365056	0.00266809	0.00307976	0.00339517					B_ASV_85	Others
B_ASV_86	0.00419798	0.00289208	0	0.000777484	0	0.0350564	0.00272546	0.000323677	0	0.00125327	0	0	0.000784583	0.00692373	0	0	0	0					B_ASV_86	Others
B_ASV_87	0.00271486	0.00195342	0.00422888	0.00266936	0.00321822	0.000991695	0.00333111	0.0021039	0.00293832	0.00277039	0.0024091	0.00274086	0.00264797	0.0023642	0.00266772	0.00410886	0.00318505	0.00396556					B_ASV_87	Rhizobiales
B_ASV_89	0.00399688	0.000913288	0.000757022	0.00266936	0.000495111	0.000570224	0.000605657	0.00345255	0.00110187	0.0130164	0.00529441	0.00203354	0.00441328	0.00129468	0.000814355	0.000560299	0.00958147	0.00149388					B_ASV_89	Chitinophagales
B_ASV_90	0.00175963	0.00291745	0.00407226	0.00277303	0.0020052	0.00143796	0.00178669	0.00253547	0.00243986	0.00938854	0.00274525	0.0034187	0.00245182	0.00129468	0.00286428	0.00144077	0.00271124	0.00426433					B_ASV_90	Others
B_ASV_91	0.00221211	0.00218174	0.00430719	0.0049759	0.00514915	0.000148754	0.0021198	0.00455845	0.00634887	0.000725578	0.00274525	0.00386078	0.000563919	0.00388404	0.00421218	0.00130736	0.0011582	0.0028791					B_ASV_91	Gemmatimonadales
B_ASV_92	0.00268973	0.00337409	0.00266263	0.00204737	0.00193093	0.00084294	0.00112047	0.000566435	0.00270221	0.00419956	0.00282929	0.00117886	0.00181435	0.00197017	0.00151639	0.00669691	0.0034746	0.00298775					B_ASV_92	Others
B_ASV_93	0.00158367	0.00304429	0.00341965	0.00217696	0.00250031	0	0.00641996	0.0024006	0.00243986	0.00184693	0.00212897	0.00368395	0.00193694	0.00405291	0.00381904	0.00344184	0.00279021	0.00339517					B_ASV_93	Sphingomonadales
B_ASV_94	0	0.000126846	0	0	0	0.0567745	0	0	0.000288585	0	0	0	0	0.000140726	0	0	0.000210582	0					B_ASV_94	Others
B_ASV_9	0.0105327	0.0161348	0.00947583	0.0112217	0.0155465	0.0016115	0.00735873	0.00973728	0.0125666	0.0143137	0.00857191	0.0139695	0.00997891	0.012018	0.0134509	0.0171025	0.011661	0.011788					B_ASV_9	Others
B_ASV_95	0.000854679	0.00192805	0.00355017	0.00108848	0.00225275	0.00438825	0.00251348	0.00264336	0.00152163	0.00204481	0.00198891	0.00117886	0.00397195	0.00171686	0.00196568	0.00432231	0.00642274	0.00282478					B_ASV_95	Rhizobiales
B_ASV_96	0.00223725	0.00482013	0.00221886	0.00370601	0.00517391	0.00114045	0.00448186	0.00315585	0.00291209	0.00167103	0.00302538	0.00442074	0.00169176	0.0035463	0.00331358	0.00242796	0.00121084	0.00181981					B_ASV_96	Sphingomonadales
B_ASV_97	0.00336844	0.00370389	0.00365459	0.00378376	0.0017824	0	0.00205923	0.00385715	0.00299079	0	0.00467813	0	0.00205953	0.00244863	0.00614979	0.00240128	0.00321137	0.00353098					B_ASV_97	Pyrinomonadales
B_ASV_98	0.0040723	0.00276523	0.00143573	0	0	0	0	0.00151049	0.00385655	0.00650821	0.00193288	0	0	0.0020546	0.00297661	0.00504269	0.0109766	0.0039384					B_ASV_98	Others
B_ASV_99	0.00339358	0.00195342	0.00355017	0.00238428	0.00435697	0.000718979	0.00448186	0.00517883	0.0031482	0.000857501	0.0037257	0.00397866	0.00198598	0.00312412	0.00266772	0.00226788	0.00184259	0.00282478					B_ASV_99	Sphingomonadales
AMF_ASV_101	0.000892756	0.000806634	0.000678645	0.000512804	0.00799772	0	0.00226081	0.00252279	0	0.0003482	0.000497225	0	0.000495722	0.000547514	0.000375012	0.00711783	0	0.00175828
AMF_ASV_102	0	0.00122608	0.0260955	0	0	0	0	0	0.000222148	0.00276978	0	0	0	0	0	0	0	0
AMF_ASV_103	0	0.000112929	0.00054938	0.000264673	0	0.000100524	0.000502403	0	0.00820097	0.00259568	0.000208514	0.00179017	0.00271848	0.00667283	0	0.00143921	0.000992952	0.000580995
AMF_ASV_104	0.000275943	0.00359759	0.0244312	0	0.000173864	0	0.000385176	0.000399176	0	0.000300719	0	0	0	0.000205318	0.000265633	0.000156436	0	0.000137604
AMF_ASV_105	0	0	0.00387797	0.000314299	0	0.000318327	0.000669871	0	0.0128105	0.00120287	0.000176435	0	0.00131127	0	0.00148442	0	0.00408863	0
AMF_ASV_106	9.73915e-05	0.00861485	0.00673798	0.000115794	0.000316116	0	0	0	0	0	0.000144356	0	0.000175901	0.00787051	0.0015313	0	0	0
AMF_ASV_107	0.00688233	0.00206498	0.00615628	0.000512804	0.000221281	0	0.00634703	0.0012135	0	0.000269064	0	0	0	0	7.81274e-05	0	0.00149916	0
AMF_ASV_10	0.000876524	0.0223115	0.0514801	0.0777642	0.000505785	0.000100524	0.0502738	0.000143703	0.0016476	0.000601437	0.0212042	0.000490165	0.000127928	0	0.0878934	0.135223	0.0136872	0.000596285
AMF_ASV_108	0.000178551	0.000564644	0	0.000115794	0.00818739	0	0.000284695	0.000111769	0	0.000221582	0.000946332	0.00134263	0.00362997	0.000547514	0.00767211	0	0	0
AMF_ASV_109	0.00142841	0	0.00140577	0.00163766	0.000995764	0.00118954	0.000686618	0	0.00144396	0.000823019	0.00325602	0.00228033	0.00289438	0.00186497	0	0	0.00533468	0
AMF_ASV_110	0	0.0200206	0	0	0.000853512	0	0	0	0	0.000158273	8.01976e-05	0	0	0.000153988	0.000125004	0	0	0
AMF_ASV_111	0	0	0	0	0.020342	0	0	0.000335308	0	0	0	0	0	0	0	0.000563169	0	0.000168183
AMF_ASV_112	0	0	0	0	0	0	0.000100481	0	0.000222148	0	0	0.030923	0	0.000222428	0	0	0	0
AMF_ASV_113	0	0	0.00114723	0	0	0	0.00266274	0.00070255	0	0	0	0	0.0105861	0.00728878	0	0	0.000311514	0
AMF_ASV_11	0.000454494	0.000193592	0.0036356	0.0600807	0.0547512	0.000167541	0.000602884	0.000367242	0.000407272	0.000743883	0.000513265	0.000767214	0.165923	0.000427745	0.000203131	0.0300357	0.000408863	0.024096
AMF_ASV_114	0	0	9.69493e-05	3.30841e-05	0	0	3.34935e-05	0	0	0	0	0	0	0	0.0213757	0	0.00465325	0
AMF_ASV_116	0	0.000822766	0.0151403	0	0	0	0	0	0.000111074	0	0	0	0	0.00509872	0.00340636	0	0.00122659	0
AMF_ASV_117	0	0.000129061	0.000113108	8.27102e-05	0	0.00189321	0.000167468	0	0.00118479	0.000253237	0	0.0174328	0	0	0	0	0.00665862	0
AMF_ASV_119	0	0	0	0	0	0.00107226	0	0	0.00148099	0	0	0.00168361	0	0	0.00609394	0	0	0.0110542
AMF_ASV_120	0	0	0	0	0	0.0197363	0	0	0.000203636	4.74819e-05	0	0.000468853	0	0	0	0	5.84089e-05	0
AMF_ASV_121	0	0	0	0.000281215	4.74173e-05	0	0.0175171	0	7.40494e-05	0.001741	0.000192474	0.000298361	0	0.000256647	0	0.000484951	0.000214166	0
AMF_ASV_12	0.00139595	0.0309263	0.00358713	0.066681	0.0217962	0.000134033	0.012828	0.0154561	0.000111074	0.00196258	0.00208514	0.000745903	0.00132726	0.149642	0.00764086	0.00151743	0	0.000917361
AMF_ASV_124	0.000194783	0.000161327	0.0115531	0.00638523	0.000237087	0	0.000267948	0.000255473	0	0	0.000352869	0	0.000143919	0.000479075	0.00234382	0.000234654	0.000330984	0.000152894
AMF_ASV_125	0	0.000177459	0.000145424	9.92523e-05	0	0	6.69871e-05	0	0	0	0.0209155	0	0	0.000119769	0.000187506	0	0	0.000137604
AMF_ASV_127	0	0.000855032	0.0161097	0.000215047	0.000252892	0.000134033	0.00381826	0	0	0	0.00033683	0	0	0	7.81274e-05	0	0.000876134	0
AMF_ASV_128	0	0.000193592	0	0	0	0.00117278	0.00051915	0	0.00597949	0	0	0.0135328	0	0	0	0	0.000661968	0
AMF_ASV_130	0.00605451	0.000129061	0.0094364	0	0	0	3.34935e-05	0	0.00157355	0	0	0	0	0.00143722	0.000875027	0	0.000428332	0.000107025
AMF_ASV_13	0	0.000677572	0.0347563	0.0264838	0.0614845	0	0	0.163008	0.000240661	0.00625178	0.00628749	0	0	0.000547514	0.00242195	0.00217446	0.00334878	0
AMF_ASV_131	0.000649277	0	0	0	0	0	0	0	0.00333222	0	0	0.0121902	0	0	0	0	0.00630817	0
AMF_ASV_133	0	0	0	0	4.74173e-05	0.000351835	0.000150721	0.000191605	0.00383206	0.000237409	0.00102653	0.0100377	0	0	0	0	0.00621082	0
AMF_ASV_134	3.24638e-05	0	0	0	1.58058e-05	0	0	0	0	0	0.000144356	0	0.016007	0	7.81274e-05	4.69307e-05	7.78786e-05	0
AMF_ASV_135	0	0.0041945	0.00698035	0	0.000205475	0	0.00046891	0.00027144	0	0.000237409	0.000288711	0	0.000223875	0.000444855	0.00562518	0	0	0
AMF_ASV_136	0	0.0123092	0.000694804	0	0	0	0.000318189	0	0	0.0027856	0	0	0	0	0	0	0.000759316	0.000168183
AMF_ASV_137	0	0	0	0	0.00603781	0	0.00463886	0.00526912	0	0	0	0	0	8.55491e-05	0	0	0	0
AMF_ASV_138	0.000454494	0.000467848	0.000436272	0.000347383	0	0	0.000234455	0	0	0	0	0	0	0.000496185	0.00167193	0.00297228	0	0.0100145
AMF_ASV_139	0	0.00112929	0.00101797	0	0	0	0.00056939	0	0	0.00378272	0	0.00138525	0	0	0.00684396	0.00414555	0	0
AMF_ASV_140	0	0.00125835	0.000307006	0.00580626	0.00360372	0.00165865	0.000167468	3.19341e-05	0	0	0.000240593	0	0	0	0	0.000125149	0.00243371	0.000366944
AMF_ASV_14	0.112098	0.00882457	0.0038295	0.0506021	0.000252892	0	0.0172659	0.0205815	3.70247e-05	0.00281726	0.0173708	0.00106558	0.0307508	8.55491e-05	0.024407	0.000265941	0.000486741	0.00206406
AMF_ASV_141	6.49277e-05	0	0	0	0	0	0	0	0.00055537	0	0	0.000724591	0	0.0142525	0	0	0.00056462	0
AMF_ASV_142	0	0	0	0.000115794	0	0	0.00254551	0	0.00190677	0	0	0.00149181	0	0	0	0	0.0129473	0
AMF_ASV_143	0	0	0	0	0	0.000351835	0.000100481	3.19341e-05	0.00535007	0	0	0.00822624	0	0	0	0	0.00533468	0
AMF_ASV_144	0	0.00722744	0	0	0.00700196	0	0	0	0	0	0	0	0	0	1.56255e-05	0.00100119	0	0
AMF_ASV_145	0	0.000306521	0.000339323	0	0.0127078	0	0	0	0	0	0.000160395	0	0	0.000410635	0.000343761	0	0	0
AMF_ASV_146	0.00483711	0.00024199	0.00591391	0.000347383	0.000237087	0	0	0	0.000166611	0	0.000368909	0	9.59463e-05	0	0.00131254	0	0	0.00264506
AMF_ASV_147	0.000811596	0	0	0	0	0	0.013096	0	0	0	0	0.00144918	0	0	0	0	0.000272575	0
AMF_ASV_148	0	0.00229084	0.00113108	0	0	0	0.00467235	0.0029539	0	0.000617264	0.000785937	0	0	0.000581734	0.00196881	0	0.000272575	0
AMF_ASV_149	0	0	0.000597854	3.30841e-05	4.74173e-05	0	0.00113878	0	0.00583139	0	0.000898213	0.00409181	0	0	0	0	0.0045559	3.05787e-05
AMF_ASV_150	0.000990147	0.00024199	0	0	0.000284504	0.00177593	0	3.19341e-05	0.00140694	0.000253237	0.000384949	0.00106558	0	0.00840092	0	0	0.000447802	0
AMF_ASV_152	0	6.45307e-05	0.000113108	0	0	0.00787441	6.69871e-05	0	0.00118479	0	0	0.00590329	0	0	6.2502e-05	0	0.000194696	0
AMF_ASV_153	0	0	0.000226215	0	3.16116e-05	0	0	0	0.000129586	0.00922731	0	0.000298361	0.000271848	0	0	0.00602278	0.000214166	0
AMF_ASV_154	0	0	0	0	0	0	0	0.00558847	0	0	0	0	0.00665227	0	0	0	5.84089e-05	0.00107025
AMF_ASV_155	0.000259711	0	0.00295695	0.000992523	0	0	0.000586137	0.00178831	0.000240661	0	0.000609502	0.0059246	0	0	0.000500016	0.000594456	0.00130447	0.00148307
AMF_ASV_15	0.000568117	0	0.00268226	0.119103	0.00232345	0	0.000837339	0.152405	0	0.00212086	0	0	0.00030383	0	0	0	0.000739847	0
AMF_ASV_156	0.000275943	0.000951828	0.00321549	0.000380467	0.000395144	0	0.000535897	0.00027144	0	0.000395682	0.000433067	0	0	0.000718612	0.00031251	0.000344159	0	0.00632979
AMF_ASV_157	0.00545393	0.000548511	0.000420114	0.000314299	0.000252892	0	0.000653124	0.000239506	0	0.00041151	0.000208514	0.000340984	0	0.00501317	0.000218757	0.000265941	0	0
AMF_ASV_158	0.00857045	0.000613042	0	0.000413551	0.000221281	0	0	7.98352e-05	0.000148099	0.00221582	0.000128316	0	0.000399776	0	0	0	0	0
AMF_ASV_159	0	0	0.000145424	0.00352346	0	0	0.00174166	0	0.000351735	0.00164604	0	0	0	0	0	0.00857268	0	0
AMF_ASV_16	0.000860292	0.0136482	0.0130235	0.00544233	0.040036	0.000201049	0.0268451	0.00771208	0.000185123	0.0879839	0.0169859	0.00123607	0.00135924	0.0510215	0.0101097	0.00311307	0.000778786	0.000412812
AMF_ASV_161	0.000405798	0.000129061	0.000710962	0.000363925	0	0.00110577	8.37339e-05	0	0.00296198	7.91365e-05	0	0.00377214	0	0	0	0	0.00605506	0
AMF_ASV_162	0.000438262	0	0	0.00016542	0.000395144	0	0	0.00316147	0	0	0.00288711	0.000319673	0.000287839	0.000307977	0	0.00283149	0	0.00264506
AMF_ASV_165	0.000973915	0	0.000403956	8.27102e-05	0.000237087	0	0.000217708	0	0.000462809	0.00275395	0	0.000554099	0.000287839	0.00328508	0	0.000187723	0.00366029	0
AMF_ASV_166	0.000486958	0	0.00105028	0.000512804	0.00189669	0.000351835	0	0	0.000351735	0.000379855	0.00229365	0.000831149	0.000671624	0.000684392	0.000187506	0.000453664	0.00264787	0
AMF_ASV_167	0	0.000613042	0	0	0.00750774	0	0	0	0	0	0	0.00070328	0	0	0.00210944	0	0.000428332	0
AMF_ASV_169	0.000438262	0.000677572	0	0	0	0.00157488	0.000267948	0	0.00101818	0.000538128	0	0.00792788	0.00015991	5.13294e-05	4.68765e-05	0	0.00149916	0
AMF_ASV_170	4.86958e-05	0	0	0	0	0	0	0	3.70247e-05	6.33092e-05	0	0.00737378	0	0	0	0	0.00728165	0
AMF_ASV_171	0	0.000112929	0.000145424	0	6.32231e-05	0	0	1.5967e-05	0	0	0.0108106	4.2623e-05	0	6.84392e-05	7.81274e-05	0	0	0.000993808
AMF_ASV_172	0	0	0	0	0	0.000351835	0.000318189	0	0.00062942	0.00300719	0.000866134	0.0026	0.000191893	0	0	0	0.00570461	0
AMF_ASV_173	0	0.000112929	0	0.00423476	0.000584814	0.000268065	1.67468e-05	0	0.00296198	0	0	0.00338853	0	0.000188208	0	0	0.00120712	0
AMF_ASV_175	0	0	0	0	0	0	0	0.00220345	0	0.00224748	0.000352869	0.0011082	0	0	0	0	0	0.00452565
AMF_ASV_176	0	0	0	0	0	0	0.000284695	0	0.00101818	0	0	0.000916395	0	0	0	0	0.0112924	0
AMF_ASV_177	0	0	0	0	0	0	0.000351682	0	0	0.00178848	0	0	0.0037579	0.00460254	0	0	0	0
AMF_ASV_17	0.08189	0.00717904	0.00395876	0.0340435	0.0266327	0	0.00110529	0.00514139	0	0.00224748	0.0213005	0	0.00582074	0.0247921	0.00235945	0.0346818	0	0.00395994
AMF_ASV_178	4.86958e-05	0	4.84747e-05	9.92523e-05	0	0	0	0.00954829	0	0	0	0	1.5991e-05	0	0	0	0.00052568	0
AMF_ASV_179	0	0.000338786	0	0	0	0	0.00710063	0	0	0.00321294	0	0	0.00015991	0	0	0	0	0
AMF_ASV_180	0	0	0	8.27102e-05	0	0	0.00241154	0.00070255	0.00198082	0.00120287	4.81186e-05	0.0022164	0	5.13294e-05	0.00103128	0.00192416	0.000389393	0
AMF_ASV_18	0.00977162	0.0896815	0.00572001	0.00226626	0.00123285	0	0.0647598	0.00383209	0.000462809	0.00648919	0.0159754	0	0.0112097	0.010129	0.00126566	0.000907327	0.000798256	0.000749178
AMF_ASV_181	0	0.00111315	0	0	0.00113802	0	0.00107179	0.00228329	0	0.00147194	0	0	0.00118334	0	0	0.00262812	0	0
AMF_ASV_182	0	0	0.000145424	0.00502878	0.000869318	0	0.000167468	0	0	0	0	0.00413443	0	0	0	0	0.00161598	0
AMF_ASV_183	0	0.000145194	0.000290848	0	0	0	0.00314839	0	0	0	0.00359285	0	0	0	0	0.00500594	0	0
AMF_ASV_184	0	0.00421063	0	0.000248131	0.00011064	0	0	0.000463044	0	0	0.00277484	0	0.000175901	0	0.000234382	0.00223703	0	0.000107025
AMF_ASV_186	6.49277e-05	0	0	0	4.74173e-05	0	0	0	0.000684957	0	0	0.000681968	0	0	0	0	0.0108446	0
AMF_ASV_188	0	1.61327e-05	0	4.96261e-05	9.48347e-05	0	0	0.00585991	0	0.0036561	0	0	0	0	0	0	0	0
AMF_ASV_189	0	0.000274255	0	9.92523e-05	0	0	0	0	0	0	0	0.00119344	0	0.00109503	0	6.25743e-05	0.00913126	0
AMF_ASV_190	0	0.000322654	0	0	0	0	0	0	0.000777519	0	0	0.00362296	0	0.000222428	0	0	0.00704801	0
AMF_ASV_192	0	0.000177459	0	0	0.00439401	0	0	0.000319341	0	0.000189928	0	0	0	0	0	0	0.00403022	0
AMF_ASV_1	0.0936582	0.00790501	0.108389	0.108648	0.0823323	0.0362055	0.0289049	0.0134762	0.0381169	0.062771	0.359382	0.0626345	0.254641	0.138299	0.0192819	0.04266	0.127916	0.00362358
AMF_ASV_194	0	0	0	0	0	0	0	0.000750451	0	0.00166187	0.000705739	0	0.00538898	0	0	0	0	0
AMF_ASV_19	0.00050319	0	0.000258532	0.000496261	0.000173864	0.000268065	0.222163	0.000207572	0.00055537	0.000870501	0.000288711	0.000937706	0.000399776	0.000205318	0.00017188	0.000500594	0.000661968	0.000152894
AMF_ASV_195	0	0.00475914	0	0	0.00189669	0	0	0	0	0	0	0	0	0.0008726	0	0	0	0.000626863
AMF_ASV_196	0	0.00137128	0.00126034	0.00175346	0.000347727	0	0	0.00217152	0	0	0.000352869	0	0	0.000513294	0	0	0.000856664	0
AMF_ASV_198	0	0.00280709	0.000517063	0	0	0	0.000619631	0.000175637	0	0.000427337	0	0	0.000175901	0	0.000421888	0.0046305	0	0.000198762
AMF_ASV_199	4.86958e-05	0	1.61582e-05	0.000297757	0.00131188	0	0	0	0.00101818	0	0.00032079	0.00490165	0	0.000359306	0	0	0.00196643	0
AMF_ASV_20	0	0	0	0.0274763	0.0204843	0	0	0.021779	0	0.0407711	0.0060469	0.000681968	0.0330215	0	0.00587518	0.0670014	0.000408863	0
AMF_ASV_201	0	0.00293615	0	0	0.000442562	0.000167541	0	0	0	0	0	0	0	0	0.00106253	0.000547525	0.00401075	0.000351655
AMF_ASV_203	0.000405798	0	0	0.00378813	0	0	0	0	0	0	0.00170019	0	0	0	0	0.00222139	0.000856664	0
AMF_ASV_204	0	0	0.000824069	0	0	0	0.000334935	0	0	0.00656833	0	0	0	0.000307977	0	0	0	0
AMF_ASV_206	0	3.22654e-05	0.000678645	0	0.000505785	0	0	0	0	0	0	0	0	0	0	0	0.00739847	0.00122315
AMF_ASV_21	0.038632	0.00338786	0.00434656	0.0191061	0.00523171	0.0394223	0.0107514	0.00574814	0.00351735	0.00606185	0.00341642	0.0333951	0.0105061	0.00607398	0.00210944	0.00309743	0.019275	0
AMF_ASV_2	0.000194783	0.000274255	0.000226215	0.000380467	0.000189669	0.0210264	0.000301442	0.000207572	0.0353401	0.000648919	0.000288711	0.0391492	0.000287839	0.000393526	0.545798	0.000547525	0.000253105	0.831588
AMF_ASV_22	0.000357102	0.000145194	0.000468588	0.000198505	0.000158058	0.000201049	0.00226081	0.000111769	0.201674	0.000506473	0.000272672	0.00168361	0.000415767	0	0.000250008	0.000156436	0.000623029	0.000152894
AMF_ASV_23	0.00137971	0.00100023	0.000484747	0.00173692	0.00105899	0.0211101	0.00500728	0.000191605	0.0978933	0.0060302	0.00158791	0.0259787	0.00190293	0.00159121	0.000718772	0.00386396	0.0235583	6.11574e-05
AMF_ASV_24	0	0.117881	0.000193899	0	0	0.000435606	0.024467	0.000239506	0.0299345	0	1.60395e-05	0	3.19821e-05	0	0	0.000281584	0.000175227	1.52894e-05
AMF_ASV_25	6.49277e-05	9.67961e-05	0	0	7.90289e-05	0.15531	0.000100481	7.98352e-05	0.000111074	0.000443164	4.81186e-05	0.000490165	0	0	0	0.000344159	0.000584089	0
AMF_ASV_26	0	0.000338786	8.07911e-05	0.0101072	0.00354049	6.70163e-05	0.0574917	0	0.000185123	0.0199107	3.2079e-05	0	0.0427281	3.42196e-05	1.56255e-05	0.0211032	0.00420544	0
AMF_ASV_27	0.0141218	0.00611428	0.0115047	0.000330841	0.0128817	0	0.00552643	0.000383209	0	0.0873983	0.00359285	0	0	0.0105396	0.00114066	0.000422377	0	0
AMF_ASV_28	0.0106968	0.0644662	0.00454046	0.000876729	0.000916735	0.000100524	0.0191081	0.00367242	0	0.00595106	0.0107144	0	0.0104422	0.00568046	0.00253133	0.00766535	0.00112924	0.000535127
AMF_ASV_29	0.00227247	0	0	0.000827102	0	0.046258	0.00107179	0	0.0284535	0	0	0.0520427	0.000559687	0.000855491	0	0	0.031424	0
AMF_ASV_30	0.000876524	0.00135514	0.00155119	0.00104215	0.000869318	0	0.000803845	0.000590781	0	0.000917983	0.137042	0	0.000575678	0.0012148	0.000656271	0.000813466	0.000175227	0.00256861
AMF_ASV_31	0.0190238	0.00401704	0.00159966	0.05841	0.0111905	0.00373616	0.000904326	0	0	0.00626761	0.00147564	0	0.00060766	0.000821271	0.00415638	0.00996496	0.0101047	0.00134546
AMF_ASV_3	0.0260847	0.0348466	0.000258532	0.0636869	0.0878327	0.000301573	0.0328404	0.133596	0.00087008	0.134295	0.00248613	0.00159836	0.0866395	0.000393526	0.0196569	0.240473	0.0106304	0.00333308
AMF_ASV_32	0.00809973	0.0101959	0.00122802	0.00569047	0.0129291	0	0.0125768	0.00787175	9.25617e-05	0.0109367	0.0139704	0.000980329	0.00334213	0.0216781	0.0025157	0.0139541	0.00103189	0.00434218
AMF_ASV_33	0	0.00048398	0.000161582	0	9.48347e-05	0.000318327	0	0.120072	0.000222148	0	0	0	0	3.42196e-05	0	0	0.000194696	0
AMF_ASV_34	0.0105994	0.0340077	0	0	0.00333502	0	0.0305964	0	0	0.00251654	0.00457126	0.000575411	0.0111937	0.00629641	0.00154692	0.000688317	0.00175227	0
AMF_ASV_35	0.013505	0.0017262	0.0018582	0.00148878	0.00210217	0.00965034	0.00108854	0.000670616	0.0220297	0.00466905	0.00269464	0.034205	0.00123131	0.000479075	0.000156255	0.00139228	0.0257778	0.000198762
AMF_ASV_36	0	0	0.000824069	0.00172037	0.000727066	0	0	0.0946367	0	0.00204172	0	0	0	0	0	0	0	0
AMF_ASV_37	0.0023374	9.67961e-05	0.000614012	0.00249785	0.00184928	0.00053613	0.000636377	0.00146897	0.00181421	0.00215251	0.00299939	0.0119771	0.00426961	0.0432878	0.00160943	0.00813466	0.0159262	0.000214051
AMF_ASV_38	0.000616813	0.0201981	0.00715809	0.00317607	0.000458368	0	0.031283	0.00458254	0	0.0036561	0.00891797	0	0.00402974	0.00123191	0.00109378	0.00799387	0.000389393	0
AMF_ASV_39	0.00676871	0.00522699	0.00284385	0.000794018	0.0344566	8.37703e-05	0.00334935	0.000399176	0.0138843	0	0.00150772	0.0108902	0.000255857	0.00207029	0.000906278	0	0.00636657	0
AMF_ASV_40	0.000194783	0	0.000824069	0.000827102	0.000537396	0	0.000351682	0.0340098	0	0.0471337	0.000288711	0	9.59463e-05	0.000342196	0.000187506	0	0	0
AMF_ASV_41	6.49277e-05	0.000209725	0.00151887	8.27102e-05	0	0.00108901	0	0.000319341	5.5537e-05	0.0361337	0.000112277	0.000149181	7.99552e-05	8.55491e-05	0.00109378	0.0452256	0.000155757	0.00729302
AMF_ASV_4	0.00201276	0.00537218	0.00105028	0.000578972	0.00366694	0.490928	0.0098806	0.00245892	0.089137	0.00129784	0.0146762	0.00520001	0.000383785	0.000256647	0.000234382	0.00827545	0.153207	0.000214051
AMF_ASV_42	0.0108105	0	0.00418498	0.00734467	0.0124075	0	0.00408621	0.00241102	0	0	0.021493	0	0	0	0	0.01738	0	0.00188059
AMF_ASV_43	0.000665509	0.00956668	0.0212965	0.000827102	0	0	0.00309815	0.000638682	0	0	0	0	0	0.0423297	0	0.000797822	0	0
AMF_ASV_44	0.00572987	0.000225857	0.00190667	0.0067657	0.00165961	5.02622e-05	0.000854085	0.000287407	0.00146248	0.0409294	0.000449107	0.00179017	0.000127928	0.00169387	0.000187506	0.00021901	0.0116039	0.00022934
AMF_ASV_46	0.0225299	0.000887297	0.00311854	0.000430093	0.00512107	0	0.00294743	0.00593974	0.000462809	0.00508056	0.000946332	0	0.017878	0.00138589	0.000437514	0.00705525	0	0.000321076
AMF_ASV_47	0	0.00196819	0	0.000231589	0.0266011	0	0.0136821	0.000494978	0	0.00633092	0	0	0	0.0100263	0.0104847	0.000281584	0	0.000152894
AMF_ASV_49	0	0	0	0	0.00265537	0	0.0423191	0	0.000703469	0.00117122	0.000288711	0	0	0	0	0.000484951	0.0257583	0
AMF_ASV_50	0.00831074	0.00240377	0.00576849	0.000760934	0.00060062	0	0.0100983	0.00677003	0	0.00132949	0.00375325	0.000575411	0.0156233	0.00576601	0.00268758	0.00599149	0.000447802	0
AMF_ASV_51	0	0.00503339	0	0	0.0140197	0	0.00954566	0	0	0.0287898	0	0	0.00438155	0	0.00525016	0	0	0
AMF_ASV_52	1.62319e-05	4.8398e-05	0.00586543	0	0	0	0.0046556	9.58023e-05	0	0.00625178	6.41581e-05	0.000298361	0.0137203	0.033809	0.00175005	6.25743e-05	3.89393e-05	7.64468e-05
AMF_ASV_53	0.0161183	0.00264576	0.000759436	0.0203963	0.0182557	0	0.000167468	0.00193201	0	0	0	2.13115e-05	0.000287839	0.000171098	0	0	0.00165492	0.000137604
AMF_ASV_54	0	0.00304908	0.0666203	0	0.00439401	0	0	0	0	0	0.000962371	0	0	0	0.00175005	0	0	0
AMF_ASV_5	0.0454981	0.00926016	0.00447583	0.00845299	0.00512107	0.0158829	0.00462211	0.00102189	0.0871006	0.0480358	0.0205306	0.310487	0.00913089	0.0203949	0.00185943	0.0110757	0.178361	0.000917361
AMF_ASV_55	0.000551885	0.0509793	0	0.000463177	0.000426756	0	0.000803845	0	0	0.000601437	0.000288711	4.2623e-05	0	0	0.000328135	0	0	0.000351655
AMF_ASV_56	0	0.000742103	0.000533221	0.0404122	0	0	0.0041532	0.00694566	0	0.000189928	0	0	0	0.00162543	0	0	0	0
AMF_ASV_57	0.00696349	0.000548511	0.00164814	0.010802	0.00442562	0.00129006	0.00217708	0.00448674	0.00262875	0.000300719	0.0105861	0.00106558	0.00398177	0.000804161	0.00237507	0.00225268	0.00151863	7.64468e-05
AMF_ASV_58	0.00235363	0.00129061	0.00227831	0.000215047	0.00692293	0	0.00108854	0.00723307	0.00233256	0.0103827	0.000850095	0.00575411	0.00315024	0.00364439	0.0016563	0.000500594	0.00640551	0.000122315
AMF_ASV_59	0	0	0	0.0261034	0.015869	0	0	0.0026665	0	0.00343452	0	0	0	0	0	0	0.00159651	0
AMF_ASV_60	0	0	0	0.00016542	9.48347e-05	0	0	0.00015967	0	0.0001741	0.0142271	0	0.0364596	0	0	0	0	0
AMF_ASV_61	0.000308407	0.000613042	0.0505429	0.000248131	0.00292407	0	0.000552643	0.000207572	0	0.000379855	0.000272672	0	0.00430159	0.000376416	0.000203131	0.000500594	0	0
AMF_ASV_62	0	0	0.00210057	0	7.90289e-05	0	0.000385176	0	0.000388759	0.000316546	0.0423604	0.000447542	0.000367794	0	7.81274e-05	0	0.0103968	0
AMF_ASV_63	0.00121739	0.00066144	0.000791753	0.000413551	0.000632231	0	0.000318189	0.00368839	0	0.00288057	0.0100889	0.000767214	0.023283	0.000769941	0.00150005	0.000406733	0	0.00293556
AMF_ASV_64	0.000616813	0.0016778	0.0197938	0.000794018	0.000442562	0.00356862	0.00485656	0.00233119	0.000296198	0	0.000882174	0.0122328	0	0.00301133	0.00173443	0.00822852	0	0
AMF_ASV_65	0	0.000290388	0	0	0.000489979	5.02622e-05	0	0.0294592	0	0.0187553	0	0	0	0	0	0.000250297	0	0
AMF_ASV_66	0	0.000274255	0	4.96261e-05	0	0.000251311	6.69871e-05	0	0.0505017	0	0	0	0	0	0	0	0	0
AMF_ASV_67	0.000211015	0.0102765	0.00205209	0.00016542	0.00406209	0	0.000452163	0	0	0.000379855	0.000529304	0.000447542	0.00175901	0.00858913	0.0222507	0.000344159	0	0
AMF_ASV_68	0	0.0462846	4.84747e-05	0	0	0.000234557	0	0	0	0	0	0	0	0	0	0	0.00138234	0
AMF_ASV_6	0.0867109	0.0378311	0.0189859	0.0422815	0.0729121	0.000217803	0.023345	0.0197353	0.000351735	0.0143395	0.0795239	0.00108689	0.00289438	0.13811	0.0131254	0.0676115	0.00266734	0.0123232
AMF_ASV_69	0.0121577	0.00154874	0.00263379	0.00406934	0.000458368	0.00162514	0.000954566	0.000942056	0.00198082	0.00785034	0.00139544	0.0042623	0.00151915	0.00230982	0	0.00103248	0.00521787	0.000718599
AMF_ASV_70	0.000551885	0.00203272	0	0	0	0	0	0.000830286	0	0.0244057	0	0	0.00542096	0.00094104	0.0126566	0	0	0.00119257
AMF_ASV_71	0	0.0113251	0.0049121	0	0.00154897	0	0	0	0	0.000712228	0.000593462	0	0.00604462	0	0	0	0.0273549	0
AMF_ASV_7	6.49277e-05	0.142984	0.00903245	0.000148878	0.129149	0.00174242	0.0197947	0.0192882	0	0.000110791	0.0203862	0.000234427	0.0033901	0.0710742	0.00315635	0.0147519	0	0.0338965
AMF_ASV_72	0.000405798	0.0107766	0.0059947	0.000446635	0.00632231	0	0.000234455	0.000383209	0	0.000237409	0.000272672	0	0.000239866	0.00092393	0.0207194	0	0.000778786	0.000259919
AMF_ASV_73	0	0.000290388	0	1.6542e-05	0.00322438	0	0.00142348	0	0	0.0360229	0	0	0	0	0.00175005	0.00362931	1.94696e-05	0
AMF_ASV_74	0.010291	0.026877	0.00100181	0.00277906	0	0	0.000619631	6.38682e-05	0	0	9.62371e-05	0	0.000111937	1.71098e-05	0.00117191	0	0	0.000152894
AMF_ASV_75	0	0	0.00045243	0	0	0	0.00355032	0	0	0.0397582	0	0	0	0	0	0	0.000876134	0.000168183
AMF_ASV_76	0	0	0	0	0	0	0	0	0	0	0	0.000980329	0.0343648	0	0.000656271	0.00807209	0	0
AMF_ASV_77	0	0.00154874	0.0018582	0.00064514	0.00169122	0	0.000703364	0	0	0.0107784	0.00110673	0	0.00110338	0	0.0146411	0.0110757	0.000253105	0.00298142
AMF_ASV_78	0.0138783	0.00164553	0.00153503	0.00253093	0.0160903	0	0	0.00357662	9.25617e-05	0	0.000128316	8.5246e-05	3.19821e-05	0.000171098	9.37529e-05	0	0.00120712	0
AMF_ASV_79	0.000178551	0.000290388	0.0492341	0.00016542	0.000252892	0	0.000318189	0	0	0	0.000400988	0	0.000335812	0.000359306	0.000687521	0	0.000136288	0
AMF_ASV_80	0	0.000274255	0.00130882	0	0	0	0.0310318	0.00226732	5.5537e-05	0.00235827	0	8.5246e-05	0.000367794	0	0.000203131	0.00361367	0.00056462	6.11574e-05
AMF_ASV_8	0.00137971	0.00575937	0.00226215	0.00430093	0.00102738	0.0432758	0.00443789	0.00086222	0.209689	0.00528632	0.00194078	0.184174	0.000735588	0.00465387	0.00173443	0.00173644	0.0733227	0.000366944
AMF_ASV_81	0.000811596	0.000209725	0.000840228	0.00248131	0.00380919	0.00286495	0.00252876	0.000399176	0.0020919	0.00808775	0.00174831	0.00298361	0.00566083	0.00088971	0.00139067	0.0048808	0.00163545	0
AMF_ASV_82	0	0.000532378	0.0457116	0.000330841	0	0	0.000586137	0.000846253	0	0.000553955	0	0.000191804	0.00060766	0.000787051	0	0	0	0
AMF_ASV_83	0.00353856	0.000677572	0.00497673	0.00117449	0.00428337	0	0.000703364	0.00333711	0	0.000997119	0.00136336	0.000191804	0.00244663	0.00537248	0.000875027	0.0139384	0.000700907	0.000152894
AMF_ASV_84	0	0	0	0	0.00943605	0	0	0	0	0.00240575	0	0.00281312	0.00893899	0	0.0167505	0	0	0
AMF_ASV_85	0.020225	0	0	0	0.0163748	0	0	0	0	0.000205755	0.000240593	0	0	0	0.000265633	0.000172079	0	0
AMF_ASV_86	0	0.000145194	0.0478122	0	0	0	0	0	0.000185123	0	0	6.39345e-05	0	0	0	0	0.00147969	0.000122315
AMF_ASV_87	0	0.000161327	6.46329e-05	0	0.00011064	0	0	3.19341e-05	0	0	0.0148205	0	1.5991e-05	5.13294e-05	0.0272665	0	0	0
AMF_ASV_88	0	0.0040977	0.000323164	0.000529346	0.0046627	0.000134033	0.000284695	0	0	0.000205755	0.000400988	0	0	0.0259385	0	0	0	0
AMF_ASV_89	0	0	0	0.000314299	0	0.0273594	0.000284695	0	0.000592395	0.000316546	0	0.00618034	0	0	0	0	0.00241424	0
AMF_ASV_90	0	0	0	0	0	0	0	0	0	0	0	0	0	0	4.68765e-05	0.019179	0.0256805	0.000152894
AMF_ASV_91	9.73915e-05	4.8398e-05	0	9.92523e-05	0.000189669	0	0	0	0	6.33092e-05	6.41581e-05	0	0.0310386	0	0	0	0	0
AMF_ASV_92	0	0	0	0	0	0.0295374	0	0	0.000259173	0.000126618	0	0.00198197	0	0	0	0	0	0
AMF_ASV_9	0.225396	0.00777595	0.0819222	0.00198505	0.0111589	0.000234557	0.00550969	0.00196395	0	0.0049856	0.0054374	0.000767214	0.00326217	0.0574719	0.00620332	0.010403	0.000642498	0.00178885
AMF_ASV_93	0.000259711	0.00146807	0.0310238	0.000231589	0	0	0.00046891	0	0	0.0027856	0.000240593	0	0.00212681	0.000393526	0.000203131	0	0	0
AMF_ASV_94	0.000405798	0.00324267	0.00105028	0.0117449	0.0008219	0	0.00492355	0.00252279	0	0.000743883	0	0.00121476	0.000479731	0.000718612	0	0.00298792	0.000389393	0.000519838
AMF_ASV_95	0	0.000532378	0	0.000297757	0.000347727	0	0.0249359	0	0	0	0.00033683	0	0	0	0	0.00705525	0	0
AMF_ASV_96	0	0	0.0323326	0.00324224	0	0	0.000217708	0	0	0.000269064	0	0	0.000815543	0	0	0.000610099	0	0.000412812
AMF_ASV_97	0	0.00203272	0.000597854	0.00244822	0	0	0.00167468	0.000463044	0	0.0042892	0.00274276	0	0.00631646	0.000615953	0.00123441	0.0111695	0	0.000290498
AMF_ASV_98	0	0.00159713	0.000597854	0.000314299	0.000252892	0.00258013	0	0.000239506	0	0	0.000545344	0.00272787	0.00454146	0.000273757	0.0025157	0.0129529	0.00157704	0.00192646
AMF_ASV_99	0	0.00130675	0.0308299	8.27102e-05	0	0	0.000150721	0.000111769	0	0	0	0	0.000207884	0.000239537	9.37529e-05	0	0	0

## Sheet: 3B
	CH2.1	CH2.2	CH2.3	CH3.1	CH3.2	CH3.3	CH4.1	CH4.2	CH4.3	CH5.1	CH5.2	CH5.3	CH6.1	CH6.2	CH6.3	CH7.1	CH7.2	CH7.3		SampleID	treats		name	Genus
rpoB_ASV_2	0.174039	0.146084	0.123334	0.124222	0.17206	0.0441691	0.222342	0.22567	0.0284849	0.297075	0.252126	0.112063	0.269657	0.192915	0.202925	0.159898	0.287067	0.202954		CH2.1	Top		rpoB_ASV_2	Others
rpoB_ASV_3	0.00825397	0.0109119	0.00688932	0.00346633	0.00509807	0.00690438	0.00794429	0.00885433	0	0.00381552	0.00517042	0.00785855	0.00644496	0.00547083	0.0072759	0.00444162	0.00842677	0.00543154		CH2.2	Top		rpoB_ASV_3	Mesorhizobium
rpoB_ASV_6	0.0476896	0.0225004	0.0241126	0.0294284	0.0220208	0.0043507	0.0310906	0.025793	0.0065364	0.0686793	0.0763317	0.0536739	0.110015	0.0497162	0.0599534	0.052101	0.0406017	0.0602769		CH2.3	Top		rpoB_ASV_6	Bradyrhizobium
rpoB_ASV_10	0.0244092	0.0433937	0.0416355	0.0234154	0.0278269	0.00945805	0.0312868	0.0283338	0.0161002	0.0552246	0.0161235	0.0270334	0.0515597	0.0194215	0.019936	0.0702905	0.0497946	0.0125853		CH3.1	Top		rpoB_ASV_10	Afipia
rpoB_ASV_11	0.0443739	0.034089	0.066422	0.0186757	0.0700276	0.0167408	0.0485485	0.0594395	0.0145865	0.0125845	0.0206817	0.033556	0.0248775	0.00827464	0.0155704	0.0325014	0.0245142	0.0388157		CH3.2	Top		rpoB_ASV_11	Afipia
rpoB_ASV_13	0.0790123	0.0247843	0.0356448	0.0563101	0.0207463	0.00690438	0.00529619	0.00246381	0.00722444	0.0201486	0.0287775	0.00903733	0.00251353	0.070437	0.00574796	0.0694444	0.0160178	0.0107306		CH3.3	Top		rpoB_ASV_13	Bartonella
rpoB_ASV_14	0.00042328	0	0	0.00113186	0.0010621	0.0101201	0.00127501	0.00092393	0.497936	0.000669389	0.000612287	0.00133595	0	0	0	0.000423012	0.000557142	0		CH4.1	Mid		rpoB_ASV_14	Brucella
rpoB_ASV_15	0.00289242	0.001438	0.00441815	0.00551783	0.00502726	0.069233	0.0105924	0.0110872	0.00736205	0.0352099	0.0219063	0.0104519	0.0297113	0.00615469	0.0122235	0.0586576	0.079532	0.0612705		CH4.2	Mid		rpoB_ASV_15	Brucella
rpoB_ASV_19	0.0160847	0.0231771	0.0272578	0.0314799	0.030022	0.00264825	0.0175559	0.038882	0.00935737	0.00803267	0.0231989	0.0429077	0.0310647	0.0390481	0.0397264	0.019106	0.0125357	0.018348		CH4.3	Mid		rpoB_ASV_19	Others
rpoB_ASV_20	0.0114286	0.0035527	0.00853677	0.0312677	0.00616016	0.00520193	0.0287368	0.0331075	0.00639879	0.0182074	0.0569426	0.0191749	0.0361562	0.022704	0.0222643	0.0241822	0.0330803	0.0263629		CH5.1	Mid		rpoB_ASV_20	Bradyrhizobium
rpoB_ASV_21	0.0401411	0.018694	0.0134042	0.0278014	0.0181973	0	0.0154963	0.00500462	0.00894454	0.0400295	0.0110212	0.0256974	0.0178525	0.0428777	0.0303405	0.0403976	0.0140678	0.0131814		CH5.2	Mid		rpoB_ASV_21	Bradyrhizobium
rpoB_ASV_23	0.0308995	0.0307055	0.0207428	0.0340973	0.0315797	0.00907973	0.0187328	0.0280259	0.0145177	0.0115135	0.0219063	0.0211395	0.0137278	0.0261232	0.0256112	0.0150874	0.0115607	0.0156322		CH5.3	Mid		rpoB_ASV_23	Bradyrhizobium
rpoB_ASV_29	0.0132628	0.0109119	0.0113075	0.0179683	0.0160731	0.00453987	0.0143193	0.0107022	0.00550433	0.0140572	0.0180284	0.0188605	0.0232019	0.018806	0.032014	0.0246757	0.0156696	0.029741		CH6.1	Bottom		rpoB_ASV_29	Bradyrhizobium
rpoB_ASV_34	0.018836	0.0149721	0.0123558	0.0316921	0.0689655	0.0043507	0.00568851	0.01332	0.00364662	0.00301225	0.0157834	0.00440079	0.00418922	0.0120358	0.00967695	0.00507614	0.0150428	0.0112605		CH6.2	Bottom		rpoB_ASV_34	Others
rpoB_ASV_35	0.0125573	0.0102352	0.00673955	0.0270232	0.00580613	0.00170245	0.0106905	0.00754543	0.00233934	0.0139902	0.0109531	0.00785855	0.0155324	0.0144293	0.0130966	0.0275663	0.024375	0.0302047		CH6.3	Bottom		rpoB_ASV_35	Bradyrhizobium
rpoB_ASV_38	0.0526984	0.0218237	0.0205182	0.0422326	0.0118247	0.00510735	0.00372695	0.000769941	0.00447227	0.0110449	0.00510239	0.00447937	0.000773395	0.0183273	0.00225553	0.0035251	0.000417856	0.000927337		CH7.1	Bottom		rpoB_ASV_38	Bartonella
rpoB_ASV_42	0.0248325	0.0241076	0.0293545	0.0184635	0.0261276	0.00766102	0.0102001	0.0177856	0.00928856	0.00756409	0.00952446	0.0150884	0.00908739	0.0103946	0.0100407	0.00817823	0.00898391	0.00556402		CH7.2	Bottom		rpoB_ASV_42	Afipia
rpoB_ASV_43	0.0110053	0.0181864	0.0110828	0.0188879	0.015719	0.00463445	0.00637505	0.0194025	0.00536673	0.00656001	0.00952446	0.0433792	0.0085718	0.0108733	0.0135332	0.0203751	0.00682499	0.00529907		CH7.3	Bottom		rpoB_ASV_43	Mesorhizobium
rpoB_ASV_49	0.011358	0.00972763	0.012281	0.0220006	0.012816	0.00302658	0.0146136	0.012627	0.00743085	0.0096392	0.015035	0.0161886	0.0174658	0.016139	0.0246653	0.0123378	0.0096107	0.0131152					rpoB_ASV_49	Bradyrhizobium
rpoB_ASV_50	0.00599647	0	0.00396885	0.00962083	0.0033279	0.00283742	0.00951353	0.013474	0.00433466	0.00903675	0.0285734	0.0192534	0.0150812	0.0105314	0.0170984	0.0126199	0.021241	0.0164933					rpoB_ASV_50	Bradyrhizobium
rpoB_ASV_65	0.0075485	0.00592116	0.00426838	0.00912564	0.00516887	0.0068098	0.00735583	0.00962427	0.0103206	0.0145927	0.0102048	0.0136739	0.010892	0.00574438	0.0128783	0.00909475	0.0106553	0.0102007					rpoB_ASV_65	Bradyrhizobium
rpoB_ASV_70	0.0110053	0.0101506	0.0158754	0.0108234	0.0218084	0.00529651	0.0102001	0.0124731	0.00447227	0.00207511	0.00666712	0.0109234	0.0085718	0.0106681	0.00589348	0.00951777	0.00591963	0					rpoB_ASV_70	Bradyrhizobium
rpoB_ASV_71	0.00451499	0.00414481	0.00509211	0.00438596	0.0043192	0	0.00765006	0.0142439	0.00839411	0.00140572	0.0143547	0.0325344	0.0072828	0.017917	0.0109139	0.00683869	0.00438749	0.0143075					rpoB_ASV_71	Others
rpoB_ASV_73	0	0	0	0	0.000920484	0.310224	0.000784621	0	0	0	0	0	0	0	0.000582072	0	0.00229821	0.000529907					rpoB_ASV_73	Others
rpoB_ASV_83	0.00613757	0.0133649	0.00831212	0.00558857	0.00523968	0	0.00804237	0.00485063	0.00378423	0.00870206	0.00401388	0.0115521	0.0077984	0.0126513	0.0122963	0.00846024	0.00605892	0.00973703					rpoB_ASV_83	Bradyrhizobium
rpoB_ASV_85	0.00606702	0.0141262	0.00936049	0.0253962	0.00842597	0.00170245	0.00392311	0.00677549	0.00227054	0.00448491	0.0059868	0.0086444	0.00612271	0.00506052	0.00734866	0.00486464	0.00536249	0.00728622					rpoB_ASV_85	Others
rpoB_ASV_89	0.00366843	0.00532905	0.00479257	0.0108942	0.00148694	0.0034049	0.00421734	0.0100092	0.0110087	0.00441797	0.00503436	0.00565815	0.00605826	0.00218833	0.00298312	0.00867174	0.00417856	0.00079486					rpoB_ASV_89	Bradyrhizobium
rpoB_ASV_93	0.00677249	0.00761293	0.00247117	0.00261743	0.000424839	0	0.00519812	0.0040037	0.00357782	0.00863512	0.00625893	0.0249902	0.00528487	0.00895849	0.0250291	0.00965877	0.00605892	0.00662383					rpoB_ASV_93	Afipia
rpoB_ASV_94	0.0149559	0.00270682	0.00696421	0.00686191	0.00899242	0.022321	0.00500196	0.0177856	0.00350901	0.00107102	0.00938839	0.00691552	0.0103764	0.00506052	0.00662107	0.0126904	0.00466606	0.0053653					rpoB_ASV_94	Bradyrhizobium
rpoB_ASV_96	0.00550265	0.00727457	0.00411862	0.00601302	0.00899242	0.00283742	0.00421734	0.00870034	0.00199532	0.00568981	0.00986462	0.00777996	0.00696056	0.00259865	0.00931315	0.00486464	0.0169232	0.0129165					rpoB_ASV_96	Bradyrhizobium
rpoB_ASV_98	0.00959436	0.0225004	0.0114572	0.00855971	0.00778871	0.00236451	0.00647313	0.00823837	0.00467868	0.0036147	0.00537452	0.00400786	0.00425367	0.00895849	0.00851281	0.00415962	0.00543213	0.00649136					rpoB_ASV_98	Afipia
rpoB_ASV_102	0.00486772	0.00930469	0.0100344	0.00672043	0.0101961	0	0.00608082	0.00816138	0.00233934	0.00261062	0.00544255	0.012888	0.00650941	0.0132668	0.0142608	0.00909475	0.00703392	0.00675631					rpoB_ASV_102	Bradyrhizobium
rpoB_ASV_107	0.00529101	0.0107427	0.0102591	0.00728636	0.0140905	0.00122955	0.00500196	0.00562057	0.00185771	0.00669389	0.00666712	0.00628684	0.00908739	0.0056076	0.006039	0.00669769	0.00564106	0.00563026					rpoB_ASV_107	Bradyrhizobium
rpoB_ASV_108	0.00564374	0.011504	0.0185712	0.0094086	0.0147277	0.00208077	0.0065712	0.0120881	0.00605477	0.00107102	0.00380978	0.00880157	0.00373808	0.00581276	0.00422002	0.00282008	0.00417856	0.00596145					rpoB_ASV_108	Afipia
rpoB_ASV_110	0.000493827	0.0115886	0.00194698	0	0.0010621	0.000378322	0.0564927	0.00223283	0.00626118	0.0230939	0.00074835	0	0	0.000341927	0	0.00260857	0.00208928	0					rpoB_ASV_110	Others
rpoB_ASV_112	0.00296296	0.0196244	0.00344466	0.00855971	0.00835517	0.00548567	0.00617889	0.00962427	0.0125912	0.00287837	0.00761957	0.0110806	0.00283578	0.00642823	0.00756694	0.000634518	0.00835713	0.0039743					rpoB_ASV_112	Bradyrhizobium
rpoB_ASV_116	0.000705467	0.00575199	0.00636513	0.00565931	0.0010621	0	0.00411926	0	0.00474749	0.0365486	0.000816382	0.00447937	0.00122454	0	0.00414726	0.00070502	0.00201964	0.00211963					rpoB_ASV_116	Afipia
rpoB_ASV_120	0.0114991	0.0148875	0.00958514	0.0130872	0.0104794	0	0.00333464	0.00646751	0.00433466	0.000669389	0.00224505	0.0075442	0.00135344	0.00574438	0.00574796	0	0.000905356	0					rpoB_ASV_120	Bradyrhizobium
rpoB_ASV_124	0.00380952	0.011081	0.00434327	0.00431522	0.00403597	0	0.020204	0.00354173	0.00371543	0.0012049	0.00204096	0.00534381	0.00225574	0.00294057	0.00429278	0.00444162	0.00529285	0.00563026					rpoB_ASV_124	Afipia
rpoB_ASV_125	0.00522046	0.00609034	0.00966003	0.00431522	0.00906323	0.00671522	0.00578658	0.00708346	0.00357782	0.00950532	0.0031975	0.0037721	0.0084429	0.00458182	0.00545693	0.00578116	0.00341249	0.00344439					rpoB_ASV_125	Bradyrhizobium
rpoB_ASV_130	0.0033157	0	0	0	0.00283226	0	0	0.00492763	0.00516031	0	0	0.0132809	0	0	0.0187718	0	0.010725	0.0433199					rpoB_ASV_130	Mesorhizobium
rpoB_ASV_131	0.00395062	0.00262223	0.00389396	0.00226372	0.002195	0.0063369	0.00519812	0.00816138	0.0229118	0.00247674	0.00693925	0.00353635	0.0087007	0.00123094	0.00363795	0.00218556	0	0.00377558					rpoB_ASV_131	Others
rpoB_ASV_134	0.000634921	0	0	0.000848896	0	0	0.00559043	0.00384971	0.00137608	0.00267756	0.00673515	0.0188605	0.0077984	0.0186008	0.0125873	0.0103638	0.0057107	0.014175					rpoB_ASV_134	Others
rpoB_ASV_137	0.00373898	0.00803587	0.00546653	0.00799377	0.00948807	0	0.00392311	0.00762242	0.00227054	0.00153959	0.00551058	0.00636542	0.00625161	0.00861656	0.00829453	0.00669769	0.00355178	0.00377558					rpoB_ASV_137	Others
rpoB_ASV_138	0.00366843	0.0021147	0.00134791	0.00183928	0.00184097	0	0.00529619	0.00839236	0.00130728	0.00502042	0.0118375	0.00762279	0.0106986	0.00916365	0.00902212	0.00754371	0.00396964	0.00503411					rpoB_ASV_138	Bradyrhizobium
rpoB_ASV_139	0.00366843	0.00473693	0.00718886	0.00686191	0.00382355	0.00718812	0.00411926	0.013551	0.0150681	0.00341388	0.00346962	0.00895874	0.00489817	0.00116255	0.00291036	0.00190355	0.00355178	0.00304696					rpoB_ASV_139	Bradyrhizobium
rpoB_ASV_149	0.00571429	0.00668246	0.0118317	0.00884267	0.00608936	0.00822851	0.00304041	0.00831537	0.0109399	0.00281143	0.00394585	0.00400786	0.00270688	0	0.00240105	0.00211506	0.00445713	0.00304696					rpoB_ASV_149	Others
rpoB_ASV_157	0.0043739	0.00524446	0.00381908	0.00686191	0.0111874	0.00255367	0.00647313	0.00631352	0.00412825	0.0024098	0.0089802	0.00620825	0.00348028	0.00273542	0	0.00423012	0.00369106	0.00198715					rpoB_ASV_157	Bartonella
rpoB_ASV_158	0.0042328	0.0104889	0.0119065	0.00672043	0.00474403	0.00586399	0.00411926	0.00631352	0.00777487	0.00883593	0.00306143	0.00510806	0	0.00307734	0.00232829	0	0.00786963	0					rpoB_ASV_158	Others
rpoB_ASV_160	0.00536155	0.00896633	0.00853677	0.00714488	0.00785952	0	0.00755198	0.00731444	0	0.00374858	0.00700728	0.00903733	0.00580046	0.00718047	0	0	0	0.00324568					rpoB_ASV_160	Afipia
rpoB_ASV_163	0.0022575	0.00507528	0.00479257	0.00516412	0.00446081	0	0.00362887	0.00384971	0.00185771	0.00133878	0.00292537	0.00675835	0.0072828	0.00738563	0.00989523	0.00578116	0.00473571	0.00510035					rpoB_ASV_163	Others
rpoB_ASV_164	0.00430335	0.00888175	0.00666467	0.00403226	0.00743468	0	0.00304041	0.00300277	0.0017201	0.00348082	0.0046942	0.00707269	0.00431812	0.0042399	0.0056752	0.00690919	0.00362142	0.00516659					rpoB_ASV_164	Bradyrhizobium
rpoB_ASV_165	0.00148148	0.00541364	0.00486746	0.00721562	0.00389436	0	0.0103962	0.013166	0	0	0.00435404	0.0113163	0.000644496	0.00697531	0.0116414	0	0	0.00616016					rpoB_ASV_165	Others
rpoB_ASV_166	0.00402116	0.00414481	0.0122061	0.00537634	0.00346952	0.00264825	0.00225579	0.00223283	0.0302738	0.00100408	0	0.00369352	0.00270688	0	0.000800349	0.00190355	0.00236785	0.00145724					rpoB_ASV_166	Afipia
rpoB_ASV_168	0.00388007	0.00592116	0.0037442	0.00424448	0.0033279	0	0.00627697	0.0065445	0.00309619	0.00220898	0.00306143	0.00660118	0.00393143	0.00601792	0.00341967	0.0072617	0.00292499	0.00278201					rpoB_ASV_168	Bradyrhizobium
rpoB_ASV_169	0.00352734	0.00828963	0.00554141	0.00523486	0.00630178	0.00274284	0.00274617	0.00254081	0	0.0036147	0.0044901	0.00683694	0.00257798	0.0032825	0.00487485	0.00310209	0.00250714	0.00715374					rpoB_ASV_169	Brucella
rpoB_ASV_172	0	0	0	0	0	0	0.00294233	0.00377271	0.00130728	0.00629226	0.00496632	0.00306483	0.00412477	0.00259865	0	0.00401861	0	0.0318606					rpoB_ASV_172	Bradyrhizobium
rpoB_ASV_173	0.00663139	0.00363729	0.00217163	0.00374929	0.00177016	0	0	0	0.00082565	0	0.00306143	0	0	0.0183273	0.00232829	0.0146644	0.00201964	0.0175532					rpoB_ASV_173	Bartonella
rpoB_ASV_174	0.00783069	0.0092201	0.0111577	0.00403226	0.00878	0.00889057	0.00166732	0.00315676	0.00130728	0.000669389	0.0012926	0.00385069	0	0.00150448	0.00400175	0.00274958	0.00118393	0.00291449					rpoB_ASV_174	Bradyrhizobium
rpoB_ASV_175	0.00613757	0.00346811	0.00494234	0.00445671	0.00793033	0.00113497	0.00225579	0.00377271	0.00206413	0.00147266	0.00503436	0.0080943	0.00367363	0.00895849	0.00531141	0.00465313	0.00208928	0.00245082					rpoB_ASV_175	Bradyrhizobium
rpoB_ASV_176	0.00345679	0.0105735	0.000823723	0.00155631	0.00162855	0	0.00333464	0.00123191	0	0.0102416	0.0129941	0.00856582	0.00315803	0.00150448	0.00116414	0.00479413	0.00104464	0.00039743					rpoB_ASV_176	Bradyrhizobium
rpoB_ASV_178	0.00663139	0.00575199	0.00434327	0.00650821	0.00757629	0.00472903	0.0035308	0.00431167	0.00392184	0.00147266	0.00278931	0.00825147	0.00186904	0.00533406	0.00400175	0.00274958	0.00334285	0					rpoB_ASV_178	Bradyrhizobium
rpoB_ASV_183	0.00232804	0.00439858	0	0	0.00304468	0.0956209	0	0	0	0	0	0	0	0.00150448	0	0	0	0.00132477					rpoB_ASV_183	Others
rpoB_ASV_186	0.000776014	0.00236847	0.000748839	0.00176853	0	0	0.00549235	0	0.00412825	0.0303233	0	0.00196464	0.000644496	0	0.0012369	0	0.00181071	0.00357687					rpoB_ASV_186	Afipia
rpoB_ASV_187	0.00253968	0.00524446	0.00284559	0.00247595	0.00495645	0	0.00274617	0.00369572	0	0.00528817	0.00578271	0.00660118	0.00663831	0.00362443	0.00545693	0.00437112	0.00320357	0.00410678					rpoB_ASV_187	Bradyrhizobium
rpoB_ASV_188	0.00218695	0.00363729	0.00239629	0.0032541	0.00481484	0	0.00549235	0.00377271	0.0017201	0.0105094	0.00265324	0.00330059	0.00393143	0.00253026	0.00211001	0.00415962	0.00264642	0.00132477					rpoB_ASV_188	Bradyrhizobium
rpoB_ASV_190	0.00395062	0.00871257	0.00636513	0.00382003	0.00502726	0	0.00284425	0	0.00522912	0.00207511	0	0.00534381	0	0	0.0101135	0.00676819	0.00564106	0.00278201					rpoB_ASV_190	Afipia
rpoB_ASV_191	0.00402116	0.00329893	0.00816235	0.00799377	0.0139489	0.0038778	0.00323656	0.0026178	0.00103206	0.000535511	0.000884414	0.00495088	0.00386698	0.00259865	0.00167346	0.00408911	0.00195	0.00125853					rpoB_ASV_191	Bradyrhizobium
rpoB_ASV_198	0.00395062	0.00651328	0.00846188	0.00778155	0.00630178	0	0.00255002	0.00331075	0.00227054	0.00100408	0.00231308	0.00337917	0.00283578	0.00635984	0.00407451	0.00246757	0.00229821	0.00198715					rpoB_ASV_198	Others
rpoB_ASV_200	0.00395062	0.00795128	0.00411862	0.00573005	0.00538129	0	0.0017654	0.00207884	0.00116967	0.00127184	0.00435404	0.00628684	0.00167569	0.00253026	0.00363795	0.00317259	0.00215892	0.00556402					rpoB_ASV_200	Brucella
rpoB_ASV_202	0.000493827	0.00888175	0.00142279	0.000282965	0.00191178	0	0.0178501	0.0013089	0.00295858	0.0146596	0.00074835	0.00227898	0.00128899	0	0.00138242	0.00176255	0.00452678	0.00119229					rpoB_ASV_202	Bartonella
rpoB_ASV_203	0.00395062	0	0.000823723	0.00240521	0.00240742	0	0.00313849	0.00169387	0.00137608	0.00876899	0.0059868	0.00165029	0.00676721	0.00218833	0.00436554	0.00119853	0.00919284	0.00185467					rpoB_ASV_203	Others
rpoB_ASV_213	0	0	0	0.00198076	0	0	0.00166732	0	0	0.00401633	0.023607	0	0.00412477	0	0	0.00380711	0.00696427	0.00390806					rpoB_ASV_213	Bradyrhizobium
rpoB_ASV_216	0.00373898	0.00135341	0.00262094	0.00360781	0.00382355	0	0.00392311	0.00608254	0	0	0.00517042	0.00447937	0.00232019	0.00697531	0.00858556	0.00437112	0.00257678	0.00390806					rpoB_ASV_216	Bradyrhizobium
rpoB_ASV_219	0.00917108	0.00465234	0.0018721	0.0149972	0.0043192	0.000662064	0.0116712	0.00107792	0.00137608	0	0	0	0.000837845	0.00191479	0.00109139	0.000775522	0.00118393	0.000728622					rpoB_ASV_219	Bradyrhizobium
rpoB_ASV_223	0.0103704	0.00947386	0.0111577	0.00785229	0.00856758	0	0	0	0.0048851	0	0.00435404	0	0	0.0037612	0	0	0	0					rpoB_ASV_223	Others
rpoB_ASV_224	0.0031746	0.0056674	0.00629025	0.00403226	0.00276145	0	0.00235386	0.00238682	0.00233934	0.00334694	0.00108851	0.00660118	0.00206239	0.00300896	0.00349243	0.00303158	0.00362142	0.00291449					rpoB_ASV_224	Afipia
rpoB_ASV_225	0.00324515	0.00253764	0.0023214	0	0.00120371	0	0.000980777	0	0	0.00167347	0.00421797	0	0.00264243	0.0181905	0.00502037	0.00853074	0.00320357	0.0096708					rpoB_ASV_225	Bartonella
rpoB_ASV_232	0.00458554	0.00896633	0.00599071	0.00622524	0.00361113	0	0.00451157	0.00277179	0.00123848	0	0.00428601	0.00573674	0.00225574	0.00458182	0.00341967	0.00183305	0.0024375	0.00245082					rpoB_ASV_232	Afipia
rpoB_ASV_235	0	0.000761293	0	0.000707414	0.000637258	0	0.00196155	0	0.00137608	0.0224245	0	0.00157171	0.000902294	0	0.00174622	0	0.00236785	0.0053653					rpoB_ASV_235	Afipia
rpoB_ASV_237	0.00134039	0.00380646	0.0541411	0.000707414	0.00141613	0	0.000490388	0.00123191	0.00178891	0	0	0.0011002	0	0	0.00072759	0.000493514	0.000417856	0.000662383					rpoB_ASV_237	Afipia
rpoB_ASV_241	0.00176367	0.00312976	0.00681444	0.0020515	0.00361113	0	0.00284425	0.00646751	0.000963259	0.000870206	0.00285734	0.00165029	0.00199794	0.00307734	0.00196449	0.00246757	0.00807856	0.00165596					rpoB_ASV_241	Others
rpoB_ASV_245	0	0.00219929	0.00104838	0	0	0.063369	0	0	0	0	0	0	0	0	0	0	0.016575	0					rpoB_ASV_245	Mesorhizobium
rpoB_ASV_246	0.00218695	0	0.0114572	0.00488115	0.00177016	0.00122955	0.000980777	0.000307977	0.00502271	0.000803267	0	0.000785855	0.00148234	0	0	0.00267908	0.00306428	0.00947208					rpoB_ASV_246	Brucella
rpoB_ASV_251	0	0.00786669	0	0.000919638	0	0	0.0284425	0.0174007	0.000688042	0.00060245	0	0	0.000451147	0	0.00203725	0	0.00257678	0.000264953					rpoB_ASV_251	Bradyrhizobium
rpoB_ASV_255	0.00197531	0.00845881	0.00531676	0.00297114	0.002195	0.00264825	0.00245194	0.00177087	0.00412825	0.00716246	0.00074835	0.00385069	0	0.00102578	0.00458382	0.00183305	0.00139285	0.0031132					rpoB_ASV_255	Bradyrhizobium
rpoB_ASV_256	0.00141093	0.001438	0.00194698	0.00275891	0.00467323	0	0.00490388	0.00461965	0.000412825	0.00160653	0.00258521	0.00125737	0.00393143	0.000820625	0.00422002	0.00951777	0.00327321	0.00337815					rpoB_ASV_256	Others
rpoB_ASV_257	0.00296296	0.00236847	0.00269582	0.00339559	0.00403597	0.00321574	0.00372695	0.00415768	0.00178891	0	0.00272127	0.00510806	0.00219129	0.00471859	0.00356519	0.00324309	0.00369106	0.00390806					rpoB_ASV_257	Afipia
rpoB_ASV_260	0.00148148	0.00279141	0.00351954	0.00360781	0.00304468	0.00132413	0.00304041	0.0026948	0.00116967	0.00502042	0.00190489	0.00314342	0.00270688	0.00362443	0.0028376	0.00317259	0.00389999	0.0022521					rpoB_ASV_260	Bradyrhizobium
rpoB_ASV_261	0.0033157	0.00439858	0.00434327	0.00240521	0.00346952	0.00453987	0.00284425	0.00292578	0.00144489	0.00321307	0.00176883	0.00691552	0.00193349	0.00273542	0.00487485	0.00274958	0.00285535	0.00192091					rpoB_ASV_261	Afipia
rpoB_ASV_265	0.00578483	0.00194553	0.00471769	0.00275891	0.00212419	0	0	0.00161688	0	0	0.00231308	0.00141454	0	0.00567599	0.00545693	0.00105753	0	0.0188117					rpoB_ASV_265	Bartonella
rpoB_ASV_279	0.0043739	0.00346811	0.00404373	0.00424448	0.00502726	0	0.00196155	0.00346474	0	0.00060245	0.00115654	0.00440079	0.00128899	0.00253026	0.0028376	0.00190355	0.000974998	0.001391					rpoB_ASV_279	Bradyrhizobium
rpoB_ASV_281	0.00296296	0.00473693	0.00277071	0.0029004	0.00346952	0	0.00225579	0.00292578	0.00247695	0.00133878	0.0014967	0.0048723	0.00225574	0.00642823	0.00647555	0.00423012	0.00257678	0.00331192					rpoB_ASV_281	Afipia
rpoB_ASV_283	0.000352734	0.001438	0.00119814	0.00141483	0.00594774	0	0.00107885	0.00300277	0.00206413	0.000401633	0.00156473	0.00353635	0.00483372	0.00287219	0.00865832	0.00493514	0.00410892	0.000861098					rpoB_ASV_283	Bradyrhizobium
rpoB_ASV_284	0.00169312	0	0.00157256	0.00502264	0.00240742	0	0.00362887	0.0101632	0.00371543	0	0.00278931	0.00447937	0	0.00943719	0.00611176	0.00169205	0.00125357	0.00298072					rpoB_ASV_284	Others
rpoB_ASV_286	0.00761905	0.00642869	0.00696421	0.00445671	0.00722226	0	0.00460965	0.00415768	0.0015825	0	0.00115654	0.00620825	0.00109564	0	0.00196449	0	0	0					rpoB_ASV_286	Others
rpoB_ASV_289	0.00373898	0.00549822	0.00396885	0.00466893	0.00446081	0	0.00245194	0.0026178	0.00130728	0.0012049	0.00380978	0.00408644	0.00161124	0.00136771	0.00269208	0.00126904	0.00188035	0.00258329					rpoB_ASV_289	Brucella
rpoB_ASV_290	0.00444444	0.00380646	0.0023214	0.00198076	0.00368194	0	0.00205963	0.00446566	0.000963259	0	0.00380978	0.00251473	0.00174014	0.0088901	0.00305588	0.00204456	0.000905356	0.00125853					rpoB_ASV_290	Bradyrhizobium
rpoB_ASV_296	0.00246914	0	0.0041935	0.00275891	0	0	0.00431542	0.00323375	0.00254575	0.00568981	0	0	0.00412477	0	0	0.00380711	0.00257678	0.00165596					rpoB_ASV_296	Bradyrhizobium
rpoB_ASV_298	0.00268078	0.00312976	0.00247117	0.00339559	0.00226581	0	0.00343272	0.00461965	0.00103206	0.000669389	0.00408191	0.00275049	0.00122454	0.00184641	0.00261932	0.00162155	0.00195	0.00377558					rpoB_ASV_298	Mesorhizobium
rpoB_ASV_299	0.00190476	0	0.00239629	0	0.00134532	0	0	0.00623653	0.00137608	0.00415021	0.0031975	0	0.00696056	0	0.00276484	0.00690919	0.00160178	0					rpoB_ASV_299	Bradyrhizobium
rpoB_ASV_306	0.00232804	0	0.00127303	0.0012026	0.00141613	0.00359406	0.0105924	0.00246381	0.00701803	0.000803267	0.00231308	0.00235756	0.00193349	0.000615469	0.00189173	0.00401861	0.00355178	0.00351063					rpoB_ASV_306	Bradyrhizobium
rpoB_ASV_307	0	0.00439858	0	0.00424448	0	0	0.00196155	0.00423468	0.00240815	0	0.00285734	0.00550098	0.00244908	0.00499214	0.00778522	0.00197406	0.00327321	0.00384182					rpoB_ASV_307	Afipia
rpoB_ASV_309	0.00430335	0.00592116	0	0.00445671	0.00403597	0	0	0	0	0	0.00272127	0.00785855	0.00232019	0.00287219	0.00683935	0.00296108	0.00174107	0.00251706					rpoB_ASV_309	Bradyrhizobium
rpoB_ASV_310	0.000776014	0.000761293	0.00119814	0.00360781	0.00177016	0	0.00205963	0.00223283	0.00130728	0.000267756	0.0061909	0.00227898	0.00257798	0.00991589	0.00465658	0.00176255	0.00111428	0.00384182					rpoB_ASV_310	Afipia
rpoB_ASV_313	0.00204586	0.0101506	0.0102591	0.00169779	0.00269065	0.00170245	0.00333464	0.00207884	0.00688042	0.00160653	0	0.00314342	0	0.000341927	0.00654831	0.00112803	0	0.000529907					rpoB_ASV_313	Others
rpoB_ASV_314	0.00416226	0.00786669	0.00351954	0.00488115	0	0	0.00490388	0.00284878	0	0.000937144	0.00190489	0.00353635	0.00116009	0.00198318	0.00218277	0.00183305	0.00264642	0.00145724					rpoB_ASV_314	Afipia
rpoB_ASV_325	0.00246914	0.00448317	0.00336978	0.00254669	0.00169936	0	0.00402118	0.00223283	0.00110087	0.00214204	0.00122457	0.00479371	0.00193349	0.00177802	0.00356519	0.00267908	0.00181071	0.0017222					rpoB_ASV_325	Bradyrhizobium
rpoB_ASV_329	0.00409171	0.00279141	0	0.00318336	0.00389436	0	0.0044135	0.00384971	0.00233934	0.00153959	0.00653106	0	0.00348028	0.00813787	0	0	0.00076607	0.000662383					rpoB_ASV_329	Bartonella
rpoB_ASV_331	0.00296296	0.00532905	0.00703909	0.00148557	0.00637258	0.00624232	0	0.00215584	0.00694922	0	0	0	0.00109564	0.000683854	0	0.00197406	0.00236785	0					rpoB_ASV_331	Afipia
rpoB_ASV_358	0.000282187	0.00126882	0	0	0	0.0596803	0	0	0	0	0	0	0	0.000820625	0	0	0	0.00079486					rpoB_ASV_358	Others
rpoB_ASV_359	0.00881834	0.00668246	0.00711397	0.00473967	0.00566452	0	0	0.00492763	0	0	0	0.00204322	0	0	0	0	0	0					rpoB_ASV_359	Others
rpoB_ASV_364	0	0.001438	0.0110079	0	0.000283226	0.00189161	0.000588466	0	0.0229118	0.000870206	0.000272127	0.00196464	0	0	0.00072759	0.000211506	0	0.000198715					rpoB_ASV_364	Others
rpoB_ASV_365	0.00042328	0.000507528	0.00299536	0	0	0.0213752	0	0	0.000619238	0	0	0.000235756	0.0119876	0	0	0.00197406	0	0.000728622					rpoB_ASV_365	Others
rpoB_ASV_370	0.00451499	0.00194553	0	0.00141483	0.000778871	0.0150383	0.00402118	0.0026948	0.00116967	0	0.000952446	0.0086444	0	0	0.00305588	0	0	0.00582897					rpoB_ASV_370	Mesorhizobium
rpoB_ASV_371	0.000564374	0.00524446	0.00396885	0.00282965	0.00162855	0	0.00156924	0.00192485	0.00199532	0	0.00244915	0.00204322	0.00154679	0.00451344	0.0032014	0.00183305	0.00229821	0.000927337					rpoB_ASV_371	Others
rpoB_ASV_386	0.00246914	0.00524446	0.0018721	0.00275891	0.00467323	0.00122955	0.00147117	0.00146289	0	0.000669389	0.00142867	0.00125737	0.00141789	0.00410313	0.00203725	0.00126904	0.000835713	0.00304696					rpoB_ASV_386	Brucella
rpoB_ASV_401	0.00514991	0	0.000898607	0.000707414	0	0.00132413	0.0272656	0.000846936	0.00309619	0.000401633	0.000136064	0.00117878	0.000386698	0.00129932	0.00152794	0	0	0.000861098					rpoB_ASV_401	Others
rpoB_ASV_421	0	0	0.00262094	0	0.00254903	0	0.00460965	0.00369572	0	0.00174041	0.00340159	0.00353635	0.00393143	0.00492375	0	0.00430062	0	0.00198715					rpoB_ASV_421	Others
rpoB_ASV_447	0.000846561	0	0.00718886	0.00275891	0	0.0390618	0.00323656	0.00354173	0	0	0	0	0	0	0	0	0	0					rpoB_ASV_447	Brucella
rpoB_ASV_452	0.00162257	0.00236847	0	0	0.00389436	0.0325357	0	0.00284878	0	0	0	0	0	0.00109417	0	0	0	0					rpoB_ASV_452	Others
AMF_ASV_101	0.000892756	0.000806634	0.000678645	0.000512804	0.00799772	0	0.00226081	0.00252279	0	0.0003482	0.000497225	0	0.000495722	0.000547514	0.000375012	0.00711783	0	0.00175828
AMF_ASV_102	0	0.00122608	0.0260955	0	0	0	0	0	0.000222148	0.00276978	0	0	0	0	0	0	0	0
AMF_ASV_103	0	0.000112929	0.00054938	0.000264673	0	0.000100524	0.000502403	0	0.00820097	0.00259568	0.000208514	0.00179017	0.00271848	0.00667283	0	0.00143921	0.000992952	0.000580995
AMF_ASV_104	0.000275943	0.00359759	0.0244312	0	0.000173864	0	0.000385176	0.000399176	0	0.000300719	0	0	0	0.000205318	0.000265633	0.000156436	0	0.000137604
AMF_ASV_105	0	0	0.00387797	0.000314299	0	0.000318327	0.000669871	0	0.0128105	0.00120287	0.000176435	0	0.00131127	0	0.00148442	0	0.00408863	0
AMF_ASV_106	9.73915e-05	0.00861485	0.00673798	0.000115794	0.000316116	0	0	0	0	0	0.000144356	0	0.000175901	0.00787051	0.0015313	0	0	0
AMF_ASV_107	0.00688233	0.00206498	0.00615628	0.000512804	0.000221281	0	0.00634703	0.0012135	0	0.000269064	0	0	0	0	7.81274e-05	0	0.00149916	0
AMF_ASV_10	0.000876524	0.0223115	0.0514801	0.0777642	0.000505785	0.000100524	0.0502738	0.000143703	0.0016476	0.000601437	0.0212042	0.000490165	0.000127928	0	0.0878934	0.135223	0.0136872	0.000596285
AMF_ASV_108	0.000178551	0.000564644	0	0.000115794	0.00818739	0	0.000284695	0.000111769	0	0.000221582	0.000946332	0.00134263	0.00362997	0.000547514	0.00767211	0	0	0
AMF_ASV_109	0.00142841	0	0.00140577	0.00163766	0.000995764	0.00118954	0.000686618	0	0.00144396	0.000823019	0.00325602	0.00228033	0.00289438	0.00186497	0	0	0.00533468	0
AMF_ASV_110	0	0.0200206	0	0	0.000853512	0	0	0	0	0.000158273	8.01976e-05	0	0	0.000153988	0.000125004	0	0	0
AMF_ASV_111	0	0	0	0	0.020342	0	0	0.000335308	0	0	0	0	0	0	0	0.000563169	0	0.000168183
AMF_ASV_112	0	0	0	0	0	0	0.000100481	0	0.000222148	0	0	0.030923	0	0.000222428	0	0	0	0
AMF_ASV_113	0	0	0.00114723	0	0	0	0.00266274	0.00070255	0	0	0	0	0.0105861	0.00728878	0	0	0.000311514	0
AMF_ASV_11	0.000454494	0.000193592	0.0036356	0.0600807	0.0547512	0.000167541	0.000602884	0.000367242	0.000407272	0.000743883	0.000513265	0.000767214	0.165923	0.000427745	0.000203131	0.0300357	0.000408863	0.024096
AMF_ASV_114	0	0	9.69493e-05	3.30841e-05	0	0	3.34935e-05	0	0	0	0	0	0	0	0.0213757	0	0.00465325	0
AMF_ASV_116	0	0.000822766	0.0151403	0	0	0	0	0	0.000111074	0	0	0	0	0.00509872	0.00340636	0	0.00122659	0
AMF_ASV_117	0	0.000129061	0.000113108	8.27102e-05	0	0.00189321	0.000167468	0	0.00118479	0.000253237	0	0.0174328	0	0	0	0	0.00665862	0
AMF_ASV_119	0	0	0	0	0	0.00107226	0	0	0.00148099	0	0	0.00168361	0	0	0.00609394	0	0	0.0110542
AMF_ASV_120	0	0	0	0	0	0.0197363	0	0	0.000203636	4.74819e-05	0	0.000468853	0	0	0	0	5.84089e-05	0
AMF_ASV_121	0	0	0	0.000281215	4.74173e-05	0	0.0175171	0	7.40494e-05	0.001741	0.000192474	0.000298361	0	0.000256647	0	0.000484951	0.000214166	0
AMF_ASV_12	0.00139595	0.0309263	0.00358713	0.066681	0.0217962	0.000134033	0.012828	0.0154561	0.000111074	0.00196258	0.00208514	0.000745903	0.00132726	0.149642	0.00764086	0.00151743	0	0.000917361
AMF_ASV_124	0.000194783	0.000161327	0.0115531	0.00638523	0.000237087	0	0.000267948	0.000255473	0	0	0.000352869	0	0.000143919	0.000479075	0.00234382	0.000234654	0.000330984	0.000152894
AMF_ASV_125	0	0.000177459	0.000145424	9.92523e-05	0	0	6.69871e-05	0	0	0	0.0209155	0	0	0.000119769	0.000187506	0	0	0.000137604
AMF_ASV_127	0	0.000855032	0.0161097	0.000215047	0.000252892	0.000134033	0.00381826	0	0	0	0.00033683	0	0	0	7.81274e-05	0	0.000876134	0
AMF_ASV_128	0	0.000193592	0	0	0	0.00117278	0.00051915	0	0.00597949	0	0	0.0135328	0	0	0	0	0.000661968	0
AMF_ASV_130	0.00605451	0.000129061	0.0094364	0	0	0	3.34935e-05	0	0.00157355	0	0	0	0	0.00143722	0.000875027	0	0.000428332	0.000107025
AMF_ASV_13	0	0.000677572	0.0347563	0.0264838	0.0614845	0	0	0.163008	0.000240661	0.00625178	0.00628749	0	0	0.000547514	0.00242195	0.00217446	0.00334878	0
AMF_ASV_131	0.000649277	0	0	0	0	0	0	0	0.00333222	0	0	0.0121902	0	0	0	0	0.00630817	0
AMF_ASV_133	0	0	0	0	4.74173e-05	0.000351835	0.000150721	0.000191605	0.00383206	0.000237409	0.00102653	0.0100377	0	0	0	0	0.00621082	0
AMF_ASV_134	3.24638e-05	0	0	0	1.58058e-05	0	0	0	0	0	0.000144356	0	0.016007	0	7.81274e-05	4.69307e-05	7.78786e-05	0
AMF_ASV_135	0	0.0041945	0.00698035	0	0.000205475	0	0.00046891	0.00027144	0	0.000237409	0.000288711	0	0.000223875	0.000444855	0.00562518	0	0	0
AMF_ASV_136	0	0.0123092	0.000694804	0	0	0	0.000318189	0	0	0.0027856	0	0	0	0	0	0	0.000759316	0.000168183
AMF_ASV_137	0	0	0	0	0.00603781	0	0.00463886	0.00526912	0	0	0	0	0	8.55491e-05	0	0	0	0
AMF_ASV_138	0.000454494	0.000467848	0.000436272	0.000347383	0	0	0.000234455	0	0	0	0	0	0	0.000496185	0.00167193	0.00297228	0	0.0100145
AMF_ASV_139	0	0.00112929	0.00101797	0	0	0	0.00056939	0	0	0.00378272	0	0.00138525	0	0	0.00684396	0.00414555	0	0
AMF_ASV_140	0	0.00125835	0.000307006	0.00580626	0.00360372	0.00165865	0.000167468	3.19341e-05	0	0	0.000240593	0	0	0	0	0.000125149	0.00243371	0.000366944
AMF_ASV_14	0.112098	0.00882457	0.0038295	0.0506021	0.000252892	0	0.0172659	0.0205815	3.70247e-05	0.00281726	0.0173708	0.00106558	0.0307508	8.55491e-05	0.024407	0.000265941	0.000486741	0.00206406
AMF_ASV_141	6.49277e-05	0	0	0	0	0	0	0	0.00055537	0	0	0.000724591	0	0.0142525	0	0	0.00056462	0
AMF_ASV_142	0	0	0	0.000115794	0	0	0.00254551	0	0.00190677	0	0	0.00149181	0	0	0	0	0.0129473	0
AMF_ASV_143	0	0	0	0	0	0.000351835	0.000100481	3.19341e-05	0.00535007	0	0	0.00822624	0	0	0	0	0.00533468	0
AMF_ASV_144	0	0.00722744	0	0	0.00700196	0	0	0	0	0	0	0	0	0	1.56255e-05	0.00100119	0	0
AMF_ASV_145	0	0.000306521	0.000339323	0	0.0127078	0	0	0	0	0	0.000160395	0	0	0.000410635	0.000343761	0	0	0
AMF_ASV_146	0.00483711	0.00024199	0.00591391	0.000347383	0.000237087	0	0	0	0.000166611	0	0.000368909	0	9.59463e-05	0	0.00131254	0	0	0.00264506
AMF_ASV_147	0.000811596	0	0	0	0	0	0.013096	0	0	0	0	0.00144918	0	0	0	0	0.000272575	0
AMF_ASV_148	0	0.00229084	0.00113108	0	0	0	0.00467235	0.0029539	0	0.000617264	0.000785937	0	0	0.000581734	0.00196881	0	0.000272575	0
AMF_ASV_149	0	0	0.000597854	3.30841e-05	4.74173e-05	0	0.00113878	0	0.00583139	0	0.000898213	0.00409181	0	0	0	0	0.0045559	3.05787e-05
AMF_ASV_150	0.000990147	0.00024199	0	0	0.000284504	0.00177593	0	3.19341e-05	0.00140694	0.000253237	0.000384949	0.00106558	0	0.00840092	0	0	0.000447802	0
AMF_ASV_152	0	6.45307e-05	0.000113108	0	0	0.00787441	6.69871e-05	0	0.00118479	0	0	0.00590329	0	0	6.2502e-05	0	0.000194696	0
AMF_ASV_153	0	0	0.000226215	0	3.16116e-05	0	0	0	0.000129586	0.00922731	0	0.000298361	0.000271848	0	0	0.00602278	0.000214166	0
AMF_ASV_154	0	0	0	0	0	0	0	0.00558847	0	0	0	0	0.00665227	0	0	0	5.84089e-05	0.00107025
AMF_ASV_155	0.000259711	0	0.00295695	0.000992523	0	0	0.000586137	0.00178831	0.000240661	0	0.000609502	0.0059246	0	0	0.000500016	0.000594456	0.00130447	0.00148307
AMF_ASV_15	0.000568117	0	0.00268226	0.119103	0.00232345	0	0.000837339	0.152405	0	0.00212086	0	0	0.00030383	0	0	0	0.000739847	0
AMF_ASV_156	0.000275943	0.000951828	0.00321549	0.000380467	0.000395144	0	0.000535897	0.00027144	0	0.000395682	0.000433067	0	0	0.000718612	0.00031251	0.000344159	0	0.00632979
AMF_ASV_157	0.00545393	0.000548511	0.000420114	0.000314299	0.000252892	0	0.000653124	0.000239506	0	0.00041151	0.000208514	0.000340984	0	0.00501317	0.000218757	0.000265941	0	0
AMF_ASV_158	0.00857045	0.000613042	0	0.000413551	0.000221281	0	0	7.98352e-05	0.000148099	0.00221582	0.000128316	0	0.000399776	0	0	0	0	0
AMF_ASV_159	0	0	0.000145424	0.00352346	0	0	0.00174166	0	0.000351735	0.00164604	0	0	0	0	0	0.00857268	0	0
AMF_ASV_16	0.000860292	0.0136482	0.0130235	0.00544233	0.040036	0.000201049	0.0268451	0.00771208	0.000185123	0.0879839	0.0169859	0.00123607	0.00135924	0.0510215	0.0101097	0.00311307	0.000778786	0.000412812
AMF_ASV_161	0.000405798	0.000129061	0.000710962	0.000363925	0	0.00110577	8.37339e-05	0	0.00296198	7.91365e-05	0	0.00377214	0	0	0	0	0.00605506	0
AMF_ASV_162	0.000438262	0	0	0.00016542	0.000395144	0	0	0.00316147	0	0	0.00288711	0.000319673	0.000287839	0.000307977	0	0.00283149	0	0.00264506
AMF_ASV_165	0.000973915	0	0.000403956	8.27102e-05	0.000237087	0	0.000217708	0	0.000462809	0.00275395	0	0.000554099	0.000287839	0.00328508	0	0.000187723	0.00366029	0
AMF_ASV_166	0.000486958	0	0.00105028	0.000512804	0.00189669	0.000351835	0	0	0.000351735	0.000379855	0.00229365	0.000831149	0.000671624	0.000684392	0.000187506	0.000453664	0.00264787	0
AMF_ASV_167	0	0.000613042	0	0	0.00750774	0	0	0	0	0	0	0.00070328	0	0	0.00210944	0	0.000428332	0
AMF_ASV_169	0.000438262	0.000677572	0	0	0	0.00157488	0.000267948	0	0.00101818	0.000538128	0	0.00792788	0.00015991	5.13294e-05	4.68765e-05	0	0.00149916	0
AMF_ASV_170	4.86958e-05	0	0	0	0	0	0	0	3.70247e-05	6.33092e-05	0	0.00737378	0	0	0	0	0.00728165	0
AMF_ASV_171	0	0.000112929	0.000145424	0	6.32231e-05	0	0	1.5967e-05	0	0	0.0108106	4.2623e-05	0	6.84392e-05	7.81274e-05	0	0	0.000993808
AMF_ASV_172	0	0	0	0	0	0.000351835	0.000318189	0	0.00062942	0.00300719	0.000866134	0.0026	0.000191893	0	0	0	0.00570461	0
AMF_ASV_173	0	0.000112929	0	0.00423476	0.000584814	0.000268065	1.67468e-05	0	0.00296198	0	0	0.00338853	0	0.000188208	0	0	0.00120712	0
AMF_ASV_175	0	0	0	0	0	0	0	0.00220345	0	0.00224748	0.000352869	0.0011082	0	0	0	0	0	0.00452565
AMF_ASV_176	0	0	0	0	0	0	0.000284695	0	0.00101818	0	0	0.000916395	0	0	0	0	0.0112924	0
AMF_ASV_177	0	0	0	0	0	0	0.000351682	0	0	0.00178848	0	0	0.0037579	0.00460254	0	0	0	0
AMF_ASV_17	0.08189	0.00717904	0.00395876	0.0340435	0.0266327	0	0.00110529	0.00514139	0	0.00224748	0.0213005	0	0.00582074	0.0247921	0.00235945	0.0346818	0	0.00395994
AMF_ASV_178	4.86958e-05	0	4.84747e-05	9.92523e-05	0	0	0	0.00954829	0	0	0	0	1.5991e-05	0	0	0	0.00052568	0
AMF_ASV_179	0	0.000338786	0	0	0	0	0.00710063	0	0	0.00321294	0	0	0.00015991	0	0	0	0	0
AMF_ASV_180	0	0	0	8.27102e-05	0	0	0.00241154	0.00070255	0.00198082	0.00120287	4.81186e-05	0.0022164	0	5.13294e-05	0.00103128	0.00192416	0.000389393	0
AMF_ASV_18	0.00977162	0.0896815	0.00572001	0.00226626	0.00123285	0	0.0647598	0.00383209	0.000462809	0.00648919	0.0159754	0	0.0112097	0.010129	0.00126566	0.000907327	0.000798256	0.000749178
AMF_ASV_181	0	0.00111315	0	0	0.00113802	0	0.00107179	0.00228329	0	0.00147194	0	0	0.00118334	0	0	0.00262812	0	0
AMF_ASV_182	0	0	0.000145424	0.00502878	0.000869318	0	0.000167468	0	0	0	0	0.00413443	0	0	0	0	0.00161598	0
AMF_ASV_183	0	0.000145194	0.000290848	0	0	0	0.00314839	0	0	0	0.00359285	0	0	0	0	0.00500594	0	0
AMF_ASV_184	0	0.00421063	0	0.000248131	0.00011064	0	0	0.000463044	0	0	0.00277484	0	0.000175901	0	0.000234382	0.00223703	0	0.000107025
AMF_ASV_186	6.49277e-05	0	0	0	4.74173e-05	0	0	0	0.000684957	0	0	0.000681968	0	0	0	0	0.0108446	0
AMF_ASV_188	0	1.61327e-05	0	4.96261e-05	9.48347e-05	0	0	0.00585991	0	0.0036561	0	0	0	0	0	0	0	0
AMF_ASV_189	0	0.000274255	0	9.92523e-05	0	0	0	0	0	0	0	0.00119344	0	0.00109503	0	6.25743e-05	0.00913126	0
AMF_ASV_190	0	0.000322654	0	0	0	0	0	0	0.000777519	0	0	0.00362296	0	0.000222428	0	0	0.00704801	0
AMF_ASV_192	0	0.000177459	0	0	0.00439401	0	0	0.000319341	0	0.000189928	0	0	0	0	0	0	0.00403022	0
AMF_ASV_1	0.0936582	0.00790501	0.108389	0.108648	0.0823323	0.0362055	0.0289049	0.0134762	0.0381169	0.062771	0.359382	0.0626345	0.254641	0.138299	0.0192819	0.04266	0.127916	0.00362358
AMF_ASV_194	0	0	0	0	0	0	0	0.000750451	0	0.00166187	0.000705739	0	0.00538898	0	0	0	0	0
AMF_ASV_19	0.00050319	0	0.000258532	0.000496261	0.000173864	0.000268065	0.222163	0.000207572	0.00055537	0.000870501	0.000288711	0.000937706	0.000399776	0.000205318	0.00017188	0.000500594	0.000661968	0.000152894
AMF_ASV_195	0	0.00475914	0	0	0.00189669	0	0	0	0	0	0	0	0	0.0008726	0	0	0	0.000626863
AMF_ASV_196	0	0.00137128	0.00126034	0.00175346	0.000347727	0	0	0.00217152	0	0	0.000352869	0	0	0.000513294	0	0	0.000856664	0
AMF_ASV_198	0	0.00280709	0.000517063	0	0	0	0.000619631	0.000175637	0	0.000427337	0	0	0.000175901	0	0.000421888	0.0046305	0	0.000198762
AMF_ASV_199	4.86958e-05	0	1.61582e-05	0.000297757	0.00131188	0	0	0	0.00101818	0	0.00032079	0.00490165	0	0.000359306	0	0	0.00196643	0
AMF_ASV_20	0	0	0	0.0274763	0.0204843	0	0	0.021779	0	0.0407711	0.0060469	0.000681968	0.0330215	0	0.00587518	0.0670014	0.000408863	0
AMF_ASV_201	0	0.00293615	0	0	0.000442562	0.000167541	0	0	0	0	0	0	0	0	0.00106253	0.000547525	0.00401075	0.000351655
AMF_ASV_203	0.000405798	0	0	0.00378813	0	0	0	0	0	0	0.00170019	0	0	0	0	0.00222139	0.000856664	0
AMF_ASV_204	0	0	0.000824069	0	0	0	0.000334935	0	0	0.00656833	0	0	0	0.000307977	0	0	0	0
AMF_ASV_206	0	3.22654e-05	0.000678645	0	0.000505785	0	0	0	0	0	0	0	0	0	0	0	0.00739847	0.00122315
AMF_ASV_21	0.038632	0.00338786	0.00434656	0.0191061	0.00523171	0.0394223	0.0107514	0.00574814	0.00351735	0.00606185	0.00341642	0.0333951	0.0105061	0.00607398	0.00210944	0.00309743	0.019275	0
AMF_ASV_2	0.000194783	0.000274255	0.000226215	0.000380467	0.000189669	0.0210264	0.000301442	0.000207572	0.0353401	0.000648919	0.000288711	0.0391492	0.000287839	0.000393526	0.545798	0.000547525	0.000253105	0.831588
AMF_ASV_22	0.000357102	0.000145194	0.000468588	0.000198505	0.000158058	0.000201049	0.00226081	0.000111769	0.201674	0.000506473	0.000272672	0.00168361	0.000415767	0	0.000250008	0.000156436	0.000623029	0.000152894
AMF_ASV_23	0.00137971	0.00100023	0.000484747	0.00173692	0.00105899	0.0211101	0.00500728	0.000191605	0.0978933	0.0060302	0.00158791	0.0259787	0.00190293	0.00159121	0.000718772	0.00386396	0.0235583	6.11574e-05
AMF_ASV_24	0	0.117881	0.000193899	0	0	0.000435606	0.024467	0.000239506	0.0299345	0	1.60395e-05	0	3.19821e-05	0	0	0.000281584	0.000175227	1.52894e-05
AMF_ASV_25	6.49277e-05	9.67961e-05	0	0	7.90289e-05	0.15531	0.000100481	7.98352e-05	0.000111074	0.000443164	4.81186e-05	0.000490165	0	0	0	0.000344159	0.000584089	0
AMF_ASV_26	0	0.000338786	8.07911e-05	0.0101072	0.00354049	6.70163e-05	0.0574917	0	0.000185123	0.0199107	3.2079e-05	0	0.0427281	3.42196e-05	1.56255e-05	0.0211032	0.00420544	0
AMF_ASV_27	0.0141218	0.00611428	0.0115047	0.000330841	0.0128817	0	0.00552643	0.000383209	0	0.0873983	0.00359285	0	0	0.0105396	0.00114066	0.000422377	0	0
AMF_ASV_28	0.0106968	0.0644662	0.00454046	0.000876729	0.000916735	0.000100524	0.0191081	0.00367242	0	0.00595106	0.0107144	0	0.0104422	0.00568046	0.00253133	0.00766535	0.00112924	0.000535127
AMF_ASV_29	0.00227247	0	0	0.000827102	0	0.046258	0.00107179	0	0.0284535	0	0	0.0520427	0.000559687	0.000855491	0	0	0.031424	0
AMF_ASV_30	0.000876524	0.00135514	0.00155119	0.00104215	0.000869318	0	0.000803845	0.000590781	0	0.000917983	0.137042	0	0.000575678	0.0012148	0.000656271	0.000813466	0.000175227	0.00256861
AMF_ASV_31	0.0190238	0.00401704	0.00159966	0.05841	0.0111905	0.00373616	0.000904326	0	0	0.00626761	0.00147564	0	0.00060766	0.000821271	0.00415638	0.00996496	0.0101047	0.00134546
AMF_ASV_3	0.0260847	0.0348466	0.000258532	0.0636869	0.0878327	0.000301573	0.0328404	0.133596	0.00087008	0.134295	0.00248613	0.00159836	0.0866395	0.000393526	0.0196569	0.240473	0.0106304	0.00333308
AMF_ASV_32	0.00809973	0.0101959	0.00122802	0.00569047	0.0129291	0	0.0125768	0.00787175	9.25617e-05	0.0109367	0.0139704	0.000980329	0.00334213	0.0216781	0.0025157	0.0139541	0.00103189	0.00434218
AMF_ASV_33	0	0.00048398	0.000161582	0	9.48347e-05	0.000318327	0	0.120072	0.000222148	0	0	0	0	3.42196e-05	0	0	0.000194696	0
AMF_ASV_34	0.0105994	0.0340077	0	0	0.00333502	0	0.0305964	0	0	0.00251654	0.00457126	0.000575411	0.0111937	0.00629641	0.00154692	0.000688317	0.00175227	0
AMF_ASV_35	0.013505	0.0017262	0.0018582	0.00148878	0.00210217	0.00965034	0.00108854	0.000670616	0.0220297	0.00466905	0.00269464	0.034205	0.00123131	0.000479075	0.000156255	0.00139228	0.0257778	0.000198762
AMF_ASV_36	0	0	0.000824069	0.00172037	0.000727066	0	0	0.0946367	0	0.00204172	0	0	0	0	0	0	0	0
AMF_ASV_37	0.0023374	9.67961e-05	0.000614012	0.00249785	0.00184928	0.00053613	0.000636377	0.00146897	0.00181421	0.00215251	0.00299939	0.0119771	0.00426961	0.0432878	0.00160943	0.00813466	0.0159262	0.000214051
AMF_ASV_38	0.000616813	0.0201981	0.00715809	0.00317607	0.000458368	0	0.031283	0.00458254	0	0.0036561	0.00891797	0	0.00402974	0.00123191	0.00109378	0.00799387	0.000389393	0
AMF_ASV_39	0.00676871	0.00522699	0.00284385	0.000794018	0.0344566	8.37703e-05	0.00334935	0.000399176	0.0138843	0	0.00150772	0.0108902	0.000255857	0.00207029	0.000906278	0	0.00636657	0
AMF_ASV_40	0.000194783	0	0.000824069	0.000827102	0.000537396	0	0.000351682	0.0340098	0	0.0471337	0.000288711	0	9.59463e-05	0.000342196	0.000187506	0	0	0
AMF_ASV_41	6.49277e-05	0.000209725	0.00151887	8.27102e-05	0	0.00108901	0	0.000319341	5.5537e-05	0.0361337	0.000112277	0.000149181	7.99552e-05	8.55491e-05	0.00109378	0.0452256	0.000155757	0.00729302
AMF_ASV_4	0.00201276	0.00537218	0.00105028	0.000578972	0.00366694	0.490928	0.0098806	0.00245892	0.089137	0.00129784	0.0146762	0.00520001	0.000383785	0.000256647	0.000234382	0.00827545	0.153207	0.000214051
AMF_ASV_42	0.0108105	0	0.00418498	0.00734467	0.0124075	0	0.00408621	0.00241102	0	0	0.021493	0	0	0	0	0.01738	0	0.00188059
AMF_ASV_43	0.000665509	0.00956668	0.0212965	0.000827102	0	0	0.00309815	0.000638682	0	0	0	0	0	0.0423297	0	0.000797822	0	0
AMF_ASV_44	0.00572987	0.000225857	0.00190667	0.0067657	0.00165961	5.02622e-05	0.000854085	0.000287407	0.00146248	0.0409294	0.000449107	0.00179017	0.000127928	0.00169387	0.000187506	0.00021901	0.0116039	0.00022934
AMF_ASV_46	0.0225299	0.000887297	0.00311854	0.000430093	0.00512107	0	0.00294743	0.00593974	0.000462809	0.00508056	0.000946332	0	0.017878	0.00138589	0.000437514	0.00705525	0	0.000321076
AMF_ASV_47	0	0.00196819	0	0.000231589	0.0266011	0	0.0136821	0.000494978	0	0.00633092	0	0	0	0.0100263	0.0104847	0.000281584	0	0.000152894
AMF_ASV_49	0	0	0	0	0.00265537	0	0.0423191	0	0.000703469	0.00117122	0.000288711	0	0	0	0	0.000484951	0.0257583	0
AMF_ASV_50	0.00831074	0.00240377	0.00576849	0.000760934	0.00060062	0	0.0100983	0.00677003	0	0.00132949	0.00375325	0.000575411	0.0156233	0.00576601	0.00268758	0.00599149	0.000447802	0
AMF_ASV_51	0	0.00503339	0	0	0.0140197	0	0.00954566	0	0	0.0287898	0	0	0.00438155	0	0.00525016	0	0	0
AMF_ASV_52	1.62319e-05	4.8398e-05	0.00586543	0	0	0	0.0046556	9.58023e-05	0	0.00625178	6.41581e-05	0.000298361	0.0137203	0.033809	0.00175005	6.25743e-05	3.89393e-05	7.64468e-05
AMF_ASV_53	0.0161183	0.00264576	0.000759436	0.0203963	0.0182557	0	0.000167468	0.00193201	0	0	0	2.13115e-05	0.000287839	0.000171098	0	0	0.00165492	0.000137604
AMF_ASV_54	0	0.00304908	0.0666203	0	0.00439401	0	0	0	0	0	0.000962371	0	0	0	0.00175005	0	0	0
AMF_ASV_5	0.0454981	0.00926016	0.00447583	0.00845299	0.00512107	0.0158829	0.00462211	0.00102189	0.0871006	0.0480358	0.0205306	0.310487	0.00913089	0.0203949	0.00185943	0.0110757	0.178361	0.000917361
AMF_ASV_55	0.000551885	0.0509793	0	0.000463177	0.000426756	0	0.000803845	0	0	0.000601437	0.000288711	4.2623e-05	0	0	0.000328135	0	0	0.000351655
AMF_ASV_56	0	0.000742103	0.000533221	0.0404122	0	0	0.0041532	0.00694566	0	0.000189928	0	0	0	0.00162543	0	0	0	0
AMF_ASV_57	0.00696349	0.000548511	0.00164814	0.010802	0.00442562	0.00129006	0.00217708	0.00448674	0.00262875	0.000300719	0.0105861	0.00106558	0.00398177	0.000804161	0.00237507	0.00225268	0.00151863	7.64468e-05
AMF_ASV_58	0.00235363	0.00129061	0.00227831	0.000215047	0.00692293	0	0.00108854	0.00723307	0.00233256	0.0103827	0.000850095	0.00575411	0.00315024	0.00364439	0.0016563	0.000500594	0.00640551	0.000122315
AMF_ASV_59	0	0	0	0.0261034	0.015869	0	0	0.0026665	0	0.00343452	0	0	0	0	0	0	0.00159651	0
AMF_ASV_60	0	0	0	0.00016542	9.48347e-05	0	0	0.00015967	0	0.0001741	0.0142271	0	0.0364596	0	0	0	0	0
AMF_ASV_61	0.000308407	0.000613042	0.0505429	0.000248131	0.00292407	0	0.000552643	0.000207572	0	0.000379855	0.000272672	0	0.00430159	0.000376416	0.000203131	0.000500594	0	0
AMF_ASV_62	0	0	0.00210057	0	7.90289e-05	0	0.000385176	0	0.000388759	0.000316546	0.0423604	0.000447542	0.000367794	0	7.81274e-05	0	0.0103968	0
AMF_ASV_63	0.00121739	0.00066144	0.000791753	0.000413551	0.000632231	0	0.000318189	0.00368839	0	0.00288057	0.0100889	0.000767214	0.023283	0.000769941	0.00150005	0.000406733	0	0.00293556
AMF_ASV_64	0.000616813	0.0016778	0.0197938	0.000794018	0.000442562	0.00356862	0.00485656	0.00233119	0.000296198	0	0.000882174	0.0122328	0	0.00301133	0.00173443	0.00822852	0	0
AMF_ASV_65	0	0.000290388	0	0	0.000489979	5.02622e-05	0	0.0294592	0	0.0187553	0	0	0	0	0	0.000250297	0	0
AMF_ASV_66	0	0.000274255	0	4.96261e-05	0	0.000251311	6.69871e-05	0	0.0505017	0	0	0	0	0	0	0	0	0
AMF_ASV_67	0.000211015	0.0102765	0.00205209	0.00016542	0.00406209	0	0.000452163	0	0	0.000379855	0.000529304	0.000447542	0.00175901	0.00858913	0.0222507	0.000344159	0	0
AMF_ASV_68	0	0.0462846	4.84747e-05	0	0	0.000234557	0	0	0	0	0	0	0	0	0	0	0.00138234	0
AMF_ASV_6	0.0867109	0.0378311	0.0189859	0.0422815	0.0729121	0.000217803	0.023345	0.0197353	0.000351735	0.0143395	0.0795239	0.00108689	0.00289438	0.13811	0.0131254	0.0676115	0.00266734	0.0123232
AMF_ASV_69	0.0121577	0.00154874	0.00263379	0.00406934	0.000458368	0.00162514	0.000954566	0.000942056	0.00198082	0.00785034	0.00139544	0.0042623	0.00151915	0.00230982	0	0.00103248	0.00521787	0.000718599
AMF_ASV_70	0.000551885	0.00203272	0	0	0	0	0	0.000830286	0	0.0244057	0	0	0.00542096	0.00094104	0.0126566	0	0	0.00119257
AMF_ASV_71	0	0.0113251	0.0049121	0	0.00154897	0	0	0	0	0.000712228	0.000593462	0	0.00604462	0	0	0	0.0273549	0
AMF_ASV_7	6.49277e-05	0.142984	0.00903245	0.000148878	0.129149	0.00174242	0.0197947	0.0192882	0	0.000110791	0.0203862	0.000234427	0.0033901	0.0710742	0.00315635	0.0147519	0	0.0338965
AMF_ASV_72	0.000405798	0.0107766	0.0059947	0.000446635	0.00632231	0	0.000234455	0.000383209	0	0.000237409	0.000272672	0	0.000239866	0.00092393	0.0207194	0	0.000778786	0.000259919
AMF_ASV_73	0	0.000290388	0	1.6542e-05	0.00322438	0	0.00142348	0	0	0.0360229	0	0	0	0	0.00175005	0.00362931	1.94696e-05	0
AMF_ASV_74	0.010291	0.026877	0.00100181	0.00277906	0	0	0.000619631	6.38682e-05	0	0	9.62371e-05	0	0.000111937	1.71098e-05	0.00117191	0	0	0.000152894
AMF_ASV_75	0	0	0.00045243	0	0	0	0.00355032	0	0	0.0397582	0	0	0	0	0	0	0.000876134	0.000168183
AMF_ASV_76	0	0	0	0	0	0	0	0	0	0	0	0.000980329	0.0343648	0	0.000656271	0.00807209	0	0
AMF_ASV_77	0	0.00154874	0.0018582	0.00064514	0.00169122	0	0.000703364	0	0	0.0107784	0.00110673	0	0.00110338	0	0.0146411	0.0110757	0.000253105	0.00298142
AMF_ASV_78	0.0138783	0.00164553	0.00153503	0.00253093	0.0160903	0	0	0.00357662	9.25617e-05	0	0.000128316	8.5246e-05	3.19821e-05	0.000171098	9.37529e-05	0	0.00120712	0
AMF_ASV_79	0.000178551	0.000290388	0.0492341	0.00016542	0.000252892	0	0.000318189	0	0	0	0.000400988	0	0.000335812	0.000359306	0.000687521	0	0.000136288	0
AMF_ASV_80	0	0.000274255	0.00130882	0	0	0	0.0310318	0.00226732	5.5537e-05	0.00235827	0	8.5246e-05	0.000367794	0	0.000203131	0.00361367	0.00056462	6.11574e-05
AMF_ASV_8	0.00137971	0.00575937	0.00226215	0.00430093	0.00102738	0.0432758	0.00443789	0.00086222	0.209689	0.00528632	0.00194078	0.184174	0.000735588	0.00465387	0.00173443	0.00173644	0.0733227	0.000366944
AMF_ASV_81	0.000811596	0.000209725	0.000840228	0.00248131	0.00380919	0.00286495	0.00252876	0.000399176	0.0020919	0.00808775	0.00174831	0.00298361	0.00566083	0.00088971	0.00139067	0.0048808	0.00163545	0
AMF_ASV_82	0	0.000532378	0.0457116	0.000330841	0	0	0.000586137	0.000846253	0	0.000553955	0	0.000191804	0.00060766	0.000787051	0	0	0	0
AMF_ASV_83	0.00353856	0.000677572	0.00497673	0.00117449	0.00428337	0	0.000703364	0.00333711	0	0.000997119	0.00136336	0.000191804	0.00244663	0.00537248	0.000875027	0.0139384	0.000700907	0.000152894
AMF_ASV_84	0	0	0	0	0.00943605	0	0	0	0	0.00240575	0	0.00281312	0.00893899	0	0.0167505	0	0	0
AMF_ASV_85	0.020225	0	0	0	0.0163748	0	0	0	0	0.000205755	0.000240593	0	0	0	0.000265633	0.000172079	0	0
AMF_ASV_86	0	0.000145194	0.0478122	0	0	0	0	0	0.000185123	0	0	6.39345e-05	0	0	0	0	0.00147969	0.000122315
AMF_ASV_87	0	0.000161327	6.46329e-05	0	0.00011064	0	0	3.19341e-05	0	0	0.0148205	0	1.5991e-05	5.13294e-05	0.0272665	0	0	0
AMF_ASV_88	0	0.0040977	0.000323164	0.000529346	0.0046627	0.000134033	0.000284695	0	0	0.000205755	0.000400988	0	0	0.0259385	0	0	0	0
AMF_ASV_89	0	0	0	0.000314299	0	0.0273594	0.000284695	0	0.000592395	0.000316546	0	0.00618034	0	0	0	0	0.00241424	0
AMF_ASV_90	0	0	0	0	0	0	0	0	0	0	0	0	0	0	4.68765e-05	0.019179	0.0256805	0.000152894
AMF_ASV_91	9.73915e-05	4.8398e-05	0	9.92523e-05	0.000189669	0	0	0	0	6.33092e-05	6.41581e-05	0	0.0310386	0	0	0	0	0
AMF_ASV_92	0	0	0	0	0	0.0295374	0	0	0.000259173	0.000126618	0	0.00198197	0	0	0	0	0	0
AMF_ASV_9	0.225396	0.00777595	0.0819222	0.00198505	0.0111589	0.000234557	0.00550969	0.00196395	0	0.0049856	0.0054374	0.000767214	0.00326217	0.0574719	0.00620332	0.010403	0.000642498	0.00178885
AMF_ASV_93	0.000259711	0.00146807	0.0310238	0.000231589	0	0	0.00046891	0	0	0.0027856	0.000240593	0	0.00212681	0.000393526	0.000203131	0	0	0
AMF_ASV_94	0.000405798	0.00324267	0.00105028	0.0117449	0.0008219	0	0.00492355	0.00252279	0	0.000743883	0	0.00121476	0.000479731	0.000718612	0	0.00298792	0.000389393	0.000519838
AMF_ASV_95	0	0.000532378	0	0.000297757	0.000347727	0	0.0249359	0	0	0	0.00033683	0	0	0	0	0.00705525	0	0
AMF_ASV_96	0	0	0.0323326	0.00324224	0	0	0.000217708	0	0	0.000269064	0	0	0.000815543	0	0	0.000610099	0	0.000412812
AMF_ASV_97	0	0.00203272	0.000597854	0.00244822	0	0	0.00167468	0.000463044	0	0.0042892	0.00274276	0	0.00631646	0.000615953	0.00123441	0.0111695	0	0.000290498
AMF_ASV_98	0	0.00159713	0.000597854	0.000314299	0.000252892	0.00258013	0	0.000239506	0	0	0.000545344	0.00272787	0.00454146	0.000273757	0.0025157	0.0129529	0.00157704	0.00192646
AMF_ASV_99	0	0.00130675	0.0308299	8.27102e-05	0	0	0.000150721	0.000111769	0	0	0	0	0.000207884	0.000239537	9.37529e-05	0	0	0

## Sheet: 3C-F
Position	centrality_B	centrality_B_AMF	centrality_rpoB	centrality_rpoB_AMF	density_B	density_B_AMF	density_rpoB	density_rpoB_AMF	PNA_B	PNA_B_AMF	PNA_rpoB	PNA_rpoB_AMF	PPA_B	PPA_B_AMF	PPA_rpoB	PPA_rpoB_AMF
Top	0.0195056	0.00863502	0.0372914	0.0334986	0.020195	0.0209552	0.0151223	0.0219201	-0.0485913	-0.0229593	-0.0131017	-0.0118278	0.0921149	0.0960234	0.0378092	0.12031
Top	0.0193251	0.0149663	0.0390171	0.0200262	0.0200541	0.0195054	0.0148352	0.0195178	-0.0510201	-0.0306821	-0.0144056	-0.0142667	0.0881631	0.117686	0.0376336	0.147864
Top	0.020217	0.01313	0.0393553	0.0244922	0.0200658	0.0199058	0.015274	0.0214206	-0.0482731	-0.0219818	-0.0168071	-0.0111401	0.0907226	0.111929	0.0304357	0.132802
Top	0.0193989	0.0104026	0.0386721	0.0183547	0.0197585	0.0204139	0.0162686	0.0216272	-0.0478125	-0.0280148	-0.0118078	-0.0114436	0.0930767	0.0958879	0.0328629	0.111852
Top	0.0201522	0.01382	0.0387887	0.02155	0.0197809	0.0202407	0.014711	0.0196032	-0.0483905	-0.0263818	-0.0133045	-0.0131483	0.0933004	0.102952	0.0344179	0.127189
Top	0.0309732	0.0331023	0.0322581	0.0369832	0.0272665	0.0192817	0.0142782	0.023416	-0.0542036	-0.0219934	-0.0571496	-0.00685435	0.0934495	0.154941	0.0626945	0.282426
Mid	0.0203323	0.0183559	0.0395293	0.0215313	0.0205145	0.0199634	0.0164417	0.0209674	-0.0465082	-0.0246501	-0.0142641	-0.0131272	0.0918124	0.124051	0.0377663	0.143811
Mid	0.0194726	0.0117652	0.0394019	0.0197404	0.0202047	0.020661	0.0159928	0.0222382	-0.046275	-0.0289763	-0.0157788	-0.0127884	0.0942892	0.129713	0.0371502	0.145302
Mid	0.0201907	0.0128391	0.0413932	0.0478663	0.0203366	0.0209797	0.0166976	0.0232879	-0.0461346	-0.019808	-0.0589531	-0.0155896	0.0890322	0.131199	0.0203684	0.199764
Mid	0.0203952	0.0221501	0.0430746	0.0276661	0.0205766	0.0196072	0.0176932	0.0199134	-0.0500443	-0.0230062	-0.0117543	-0.0176303	0.0895302	0.123991	0.0528814	0.125126
Mid	0.0192937	0.0101239	0.0405728	0.0198027	0.0198254	0.0208658	0.0168317	0.0214812	-0.0501377	-0.0235375	-0.0123455	-0.0157354	0.0934619	0.0929603	0.0445057	0.114338
Mid	0.0538952	0.0102996	0.0394039	0.0187112	0.0202519	0.020742	0.0166169	0.0218874	-0.0459932	-0.0172186	-0.0162541	-0.0123464	0.0954459	0.105056	0.0365864	0.129943
Bottom	0.0206572	0.011803	0.0413505	0.0218184	0.0201139	0.0208541	0.017316	0.0227106	-0.0480358	-0.0253797	-0.0155131	-0.0163792	0.0961428	0.114367	0.0463745	0.119292
Bottom	0.0198186	0.019826	0.0417769	0.0277514	0.0203404	0.0205081	0.0164107	0.0219786	-0.0450477	-0.0298501	-0.0127127	-0.0153363	0.0937334	0.0910211	0.0423632	0.125367
Bottom	0.0198776	0.00933106	0.0410815	0.0171405	0.0200366	0.0205345	0.0165017	0.0217599	-0.047473	-0.0186477	-0.0134021	-0.014513	0.0946068	0.120806	0.0441078	0.167812
Bottom	0.0186647	0.109767	0.0405367	0.0287974	0.0199528	0.0211853	0.0170297	0.0235057	-0.0473733	-0.0282909	-0.0150833	-0.0140478	0.0957278	0.119445	0.0368527	0.113495
Bottom	0.0202596	0.0121307	0.040745	0.02005	0.0199721	0.0198303	0.0163716	0.0206912	-0.0504208	-0.0232202	-0.011615	-0.015663	0.0939294	0.104136	0.0433234	0.151369
Bottom	0.0185171	0.00867515	0.0391626	0.01624	0.0204244	0.0218373	0.0156939	0.0234958	-0.0485435	-0.0152905	-0.0106774	-0.0136369	0.094871	0.132937	0.0407662	0.203479

## Sheet: 4
SampleID	treats		Bacteria_ASV_ID	CH2.1	CH2.2	CH2.3	CH3.1	CH3.2	CH3.3	CH4.1	CH4.2	CH4.3	CH5.1	CH5.2	CH5.3	CH6.1	CH6.2	CH6.3	CH7.1	CH7.2	CH7.3		Bacteria_ASV_ID	Order		Rhizobia_ASV_ID	CH2.1	CH2.2	CH2.3	CH3.1	CH3.2	CH3.3	CH4.1	CH4.2	CH4.3	CH5.1	CH5.2	CH5.3	CH6.1	CH6.2	CH6.3	CH7.1	CH7.2	CH7.3		Rhizobia_ASV_ID	Genus		Position
CH2.1	Top		B_ASV_100	0.0021367	0.00116698	0.00224496	0.00222879	0.00217849	0	0.00305857	0.00294007	0.0015741	0.00138519	0.00392179	0.00409655	0.00360418	0.00455953	0.00401561	0.00400213	0.00229008	0.00554092		B_ASV_100	Others		rpoB_ASV_2	0.174039	0.146084	0.123334	0.124222	0.17206	0.0441691	0.222342	0.22567	0.0284849	0.297075	0.252126	0.112063	0.269657	0.192915	0.202925	0.159898	0.287067	0.202954		rpoB_ASV_2	Others		Top
CH2.2	Top		B_ASV_101	0.00231266	0.00324725	0.00177509	0.00282486	0.00306969	0	0.00348253	0.00296704	0.00291209	0.00164904	0.0054905	0	0.00208405	0.00298339	0.00233074	0.00392209	0.00200053	0.00279762		B_ASV_101	Gemmatimonadales		rpoB_ASV_3	0.00825397	0.0109119	0.00688932	0.00346633	0.00509807	0.00690438	0.00794429	0.00885433	0	0.00381552	0.00517042	0.00785855	0.00644496	0.00547083	0.0072759	0.00444162	0.00842677	0.00543154		rpoB_ASV_3	Mesorhizobium		Top
CH2.3	Top		B_ASV_102	0	0	0.00201002	0.00189188	0	0	0.00581431	0	0.00160034	0.00978431	0.00179282	0	0.0148826	0	0.00146022	0.00296158	0.00194788	0.00301491		B_ASV_102	Others		rpoB_ASV_6	0.0476896	0.0225004	0.0241126	0.0294284	0.0220208	0.0043507	0.0310906	0.025793	0.0065364	0.0686793	0.0763317	0.0536739	0.110015	0.0497162	0.0599534	0.052101	0.0406017	0.0602769		rpoB_ASV_6	Bradyrhizobium		Top
CH3.1	Top		B_ASV_103	0.00180991	0.00202953	0.00339355	0.0025657	0.00584231	0.000991695	0.00181697	0.00159141	0.0015741	0.0018909	0.00106449	0.00374289	0.00340803	0.00199831	0.00210609	0.00429562	0.00176362	0.00448163		B_ASV_103	Sphingomonadales		rpoB_ASV_10	0.0244092	0.0433937	0.0416355	0.0234154	0.0278269	0.00945805	0.0312868	0.0283338	0.0161002	0.0552246	0.0161235	0.0270334	0.0515597	0.0194215	0.019936	0.0702905	0.0497946	0.0125853		rpoB_ASV_10	Afipia		Top
CH3.2	Top		B_ASV_104	0.00439908	0.00152215	0.00279315	0.00357643	0.00237653	0.00133879	0.00339168	0.00218482	0.0026235	0.00268244	0.00257718	0.00271138	0.0018879	0.00284267	0.00367864	0.0022412	0.00279021	0.00225439		B_ASV_104	Others		rpoB_ASV_11	0.0443739	0.034089	0.066422	0.0186757	0.0700276	0.0167408	0.0485485	0.0594395	0.0145865	0.0125845	0.0206817	0.033556	0.0248775	0.00827464	0.0155704	0.0325014	0.0245142	0.0388157		rpoB_ASV_11	Afipia		Top
CH3.3	Top		B_ASV_10	0.0127951	0.00819423	0.00882322	0.0108848	0.0121302	0.0032478	0.0122646	0.00860441	0.00440748	0.0202062	0.0102807	0.00657216	0.0119649	0.00658598	0.0105866	0.0100587	0.0173993	0.010267		B_ASV_10	Rhizobiales		rpoB_ASV_13	0.0790123	0.0247843	0.0356448	0.0563101	0.0207463	0.00690438	0.00529619	0.00246381	0.00722444	0.0201486	0.0287775	0.00903733	0.00251353	0.070437	0.00574796	0.0694444	0.0160178	0.0107306		rpoB_ASV_13	Bartonella		Top
CH4.1	Mid		B_ASV_105	0.00286569	0.00651986	0.00378511	0.00266936	0.00284689	0.000619809	0.00163527	0.00126773	0.00299079	0.00204481	0.00277326	0.00159147	0.00191242	0.00197017	0.00235882	0.00162753	0.00292182	0.000869164		B_ASV_105	Others		rpoB_ASV_14	0.00042328	0	0	0.00113186	0.0010621	0.0101201	0.00127501	0.00092393	0.497936	0.000669389	0.000612287	0.00133595	0	0	0	0.000423012	0.000557142	0		rpoB_ASV_14	Brucella		Mid
CH4.2	Mid		B_ASV_106	0.00279028	0.00438886	0.00514253	0.00515731	0.00306969	0.000148754	0.00127188	0.00161838	0.0020201	0.00230866	0.00313743	0	0.0018879	0.00202646	0.00342591	0.00152081	0.0037115	0.00445446		B_ASV_106	Pyrinomonadales		rpoB_ASV_15	0.00289242	0.001438	0.00441815	0.00551783	0.00502726	0.069233	0.0105924	0.0110872	0.00736205	0.0352099	0.0219063	0.0104519	0.0297113	0.00615469	0.0122235	0.0586576	0.079532	0.0612705		rpoB_ASV_15	Brucella		Mid
CH4.3	Mid		B_ASV_107	0.00183505	0.00322188	0.00164457	0.00235837	0.00398564	0.00349572	0	0.00194206	0.0117533	0.00230866	0.0010925	0.00120833	0.00431521	0	0.00162871	0	0.00189524	0.0052693		B_ASV_107	Others		rpoB_ASV_19	0.0160847	0.0231771	0.0272578	0.0314799	0.030022	0.00264825	0.0175559	0.038882	0.00935737	0.00803267	0.0231989	0.0429077	0.0310647	0.0390481	0.0397264	0.019106	0.0125357	0.018348		rpoB_ASV_19	Others		Mid
CH5.1	Mid		B_ASV_108	0.0023378	0.00169973	0.00193171	0.0024102	0.00220324	0.0012892	0.00208952	0.00229271	0.00191516	0.00461731	0.00352961	0.00206301	0.00404551	0.00244863	0.00244307	0.00357524	0.00178994	0.00130375		B_ASV_108	Rhizobiales		rpoB_ASV_20	0.0114286	0.0035527	0.00853677	0.0312677	0.00616016	0.00520193	0.0287368	0.0331075	0.00639879	0.0182074	0.0569426	0.0191749	0.0361562	0.022704	0.0222643	0.0241822	0.0330803	0.0263629		rpoB_ASV_20	Bradyrhizobium		Mid
CH5.2	Mid		B_ASV_109	0.00630954	0.00943731	0.00404615	0.00681594	0.00136155	0	0.0021198	0.0025085	0	0.00393571	0.000784358	0	0.00264797	0.00458767	0	0	0	0.00230872		B_ASV_109	Others		rpoB_ASV_21	0.0401411	0.018694	0.0134042	0.0278014	0.0181973	0	0.0154963	0.00500462	0.00894454	0.0400295	0.0110212	0.0256974	0.0178525	0.0428777	0.0303405	0.0403976	0.0140678	0.0131814		rpoB_ASV_21	Bradyrhizobium		Mid
CH5.3	Mid		B_ASV_110	0.0119655	0.00423664	0.00138352	0.000907065	0.00113875	0.000768563	0.00184725	0.0014026	0.000393525	0.00525494	0.00184884	0.000825204	0.00637474	0.000759921	0.00140406	0.000400213	0.000894972	0.00315072		B_ASV_110	Chitinophagales		rpoB_ASV_23	0.0308995	0.0307055	0.0207428	0.0340973	0.0315797	0.00907973	0.0187328	0.0280259	0.0145177	0.0115135	0.0219063	0.0211395	0.0137278	0.0261232	0.0256112	0.0150874	0.0115607	0.0156322		rpoB_ASV_23	Bradyrhizobium		Mid
CH6.1	Bottom		B_ASV_111	0.00306679	0.00190268	0.00174898	0.00173638	0.00180715	0	0.00215008	0.00261639	0.00175775	0	0.00319346	0.00294716	0.00274604	0.00464396	0.00575665	0.00330843	0.00242169	0.00453595		B_ASV_111	Sphingomonadales		rpoB_ASV_29	0.0132628	0.0109119	0.0113075	0.0179683	0.0160731	0.00453987	0.0143193	0.0107022	0.00550433	0.0140572	0.0180284	0.0188605	0.0232019	0.018806	0.032014	0.0246757	0.0156696	0.029741		rpoB_ASV_29	Bradyrhizobium		Bottom
CH6.2	Bottom		B_ASV_112	0.00183505	0.00304429	0.00409836	0.00165863	0.00383711	0.00245444	0	0.0014026	0.0020988	0.00716783	0.00165275	0	0.0021576	0.00264565	0.00131982	0.00258805	0.00207949	0		B_ASV_112	Others		rpoB_ASV_34	0.018836	0.0149721	0.0123558	0.0316921	0.0689655	0.0043507	0.00568851	0.01332	0.00364662	0.00301225	0.0157834	0.00440079	0.00418922	0.0120358	0.00967695	0.00507614	0.0150428	0.0112605		rpoB_ASV_34	Others		Bottom
CH6.3	Bottom		B_ASV_113	0.00178477	0.00395758	0.00164457	0.00134764	0.0015596	0	0.00142329	0.00215785	0.00348926	0.000857501	0.00126057	0.0032124	0.00198598	0.00250493	0.0014883	0.00152081	0.000684391	0.00173833		B_ASV_113	Others		rpoB_ASV_35	0.0125573	0.0102352	0.00673955	0.0270232	0.00580613	0.00170245	0.0106905	0.00754543	0.00233934	0.0139902	0.0109531	0.00785855	0.0155324	0.0144293	0.0130966	0.0275663	0.024375	0.0302047		rpoB_ASV_35	Bradyrhizobium		Bottom
CH7.1	Bottom		B_ASV_114	0	0	0.000234938	0	0	0.0487914	0	0	0	0.000351795	0	0.000324187	7.35547e-05	0	0	0	0.000184259	0		B_ASV_114	Chitinophagales		rpoB_ASV_38	0.0526984	0.0218237	0.0205182	0.0422326	0.0118247	0.00510735	0.00372695	0.000769941	0.00447227	0.0110449	0.00510239	0.00447937	0.000773395	0.0183273	0.00225553	0.0035251	0.000417856	0.000927337		rpoB_ASV_38	Bartonella		Bottom
CH7.2	Bottom		B_ASV_11	0.00786808	0.00827033	0.0142007	0.00891515	0.0107934	0.00476013	0.0144449	0.0111129	0.00947084	0.00831116	0.00980447	0.0139401	0.00953759	0.0097101	0.0127208	0.0201974	0.0111608	0.0139609		B_ASV_11	Sphingomonadales		rpoB_ASV_42	0.0248325	0.0241076	0.0293545	0.0184635	0.0261276	0.00766102	0.0102001	0.0177856	0.00928856	0.00756409	0.00952446	0.0150884	0.00908739	0.0103946	0.0100407	0.00817823	0.00898391	0.00556402		rpoB_ASV_42	Afipia		Bottom
CH7.3	Bottom		B_ASV_115	0.00201101	0.00507382	0.00237548	0.00220287	0.00279738	0	0.00290715	0.00229271	0.00288585	0.00116532	0.00327749	0.00150305	0.00152013	0.00287081	0.00376288	0.00144077	0.00186891	0.00339517		B_ASV_115	Pyrinomonadales		rpoB_ASV_43	0.0110053	0.0181864	0.0110828	0.0188879	0.015719	0.00463445	0.00637505	0.0194025	0.00536673	0.00656001	0.00952446	0.0433792	0.0085718	0.0108733	0.0135332	0.0203751	0.00682499	0.00529907		rpoB_ASV_43	Mesorhizobium		Bottom
			B_ASV_116	0.00238807	0.00134456	0.00193171	0.0025657	0.00220324	0	0.0031797	0.00401899	0.00270221	0	0.00442602	0	0.0021576	0.00337743	0.00415602	0.00290822	0.00210582	0.00260749		B_ASV_116	Pyrinomonadales		rpoB_ASV_49	0.011358	0.00972763	0.012281	0.0220006	0.012816	0.00302658	0.0146136	0.012627	0.00743085	0.0096392	0.015035	0.0161886	0.0174658	0.016139	0.0246653	0.0123378	0.0096107	0.0131152		rpoB_ASV_49	Bradyrhizobium
			B_ASV_117	0.00319248	0.00223248	0.002506	0.00266936	0	0.00280154	0	0.00744457	0.00173151	0	0	0.00250508	0	0	0.00176912	0	0.00531719	0.0113806		B_ASV_117	Others		rpoB_ASV_50	0.00599647	0	0.00396885	0.00962083	0.0033279	0.00283742	0.00951353	0.013474	0.00433466	0.00903675	0.0285734	0.0192534	0.0150812	0.0105314	0.0170984	0.0126199	0.021241	0.0164933		rpoB_ASV_50	Bradyrhizobium
			B_ASV_118	0.00268973	0.00276523	0.00289757	0.00342093	0.00250031	0	0.00178669	0.0024006	0.00194139	0.000637629	0.00282929	0.00335976	0.0021576	0.00450324	0.00393137	0.00152081	0.00152672	0.00211859		B_ASV_118	Others		rpoB_ASV_65	0.0075485	0.00592116	0.00426838	0.00912564	0.00516887	0.0068098	0.00735583	0.00962427	0.0103206	0.0145927	0.0102048	0.0136739	0.010892	0.00574438	0.0128783	0.00909475	0.0106553	0.0102007		rpoB_ASV_65	Bradyrhizobium
			B_ASV_119	0.00186018	0.000634228	0.00172288	0.00243612	0.00205471	0.000446263	0.00296772	0.00277823	0.00330561	0.000989424	0.00159673	0.00223984	0.00407002	0.00346186	0.00306085	0.00480256	0.00263227	0.001684		B_ASV_119	Others		rpoB_ASV_70	0.0110053	0.0101506	0.0158754	0.0108234	0.0218084	0.00529651	0.0102001	0.0124731	0.00447227	0.00207511	0.00666712	0.0109234	0.0085718	0.0106681	0.00589348	0.00951777	0.00591963	0		rpoB_ASV_70	Bradyrhizobium
			B_ASV_120	0.00155853	0.00215638	0.00297588	0.00199554	0.00207947	0.00111566	0.0033614	0.00218482	0.00196763	0.00193487	0.00187686	0.00223984	0.0016182	0.00146355	0.00249923	0.00314835	0.00247434	0.00222723		B_ASV_120	Rhizobiales		rpoB_ASV_71	0.00451499	0.00414481	0.00509211	0.00438596	0.0043192	0	0.00765006	0.0142439	0.00839411	0.00140572	0.0143547	0.0325344	0.0072828	0.017917	0.0109139	0.00683869	0.00438749	0.0143075		rpoB_ASV_71	Others
			B_ASV_121	0.00223725	0.00352631	0.00287146	0.00282486	0.00274786	0	0.00172612	0.00248152	0.00320067	0.00202282	0.00221301	0.00386078	0.00154465	0.00202646	0.00300469	0.00173426	0.00218479	0.00184697		B_ASV_121	Others		rpoB_ASV_73	0	0	0	0	0.000920484	0.310224	0.000784621	0	0	0	0	0	0	0	0.000582072	0	0.00229821	0.000529907		rpoB_ASV_73	Others
			B_ASV_122	0.00336844	0.0048455	0.0049859	0.00331727	0.00160911	0.00176026	0.00366422	0.00283217	0.00222998	0.00156109	0.00490224	0	0.00144657	0.000928793	0.0022465	0.000827108	0.00121084	0		B_ASV_122	Others		rpoB_ASV_83	0.00613757	0.0133649	0.00831212	0.00558857	0.00523968	0	0.00804237	0.00485063	0.00378423	0.00870206	0.00401388	0.0115521	0.0077984	0.0126513	0.0122963	0.00846024	0.00605892	0.00973703		rpoB_ASV_83	Bradyrhizobium
			B_ASV_12	0.00186018	0.00606322	0.00281925	0.00590888	0.00663448	0.00094211	0.0288595	0.0284296	0.00199386	0.0388294	0.00380974	0.00165041	0.0276811	0.00351815	0.00342591	0.00213447	0.00550145	0.00483472		B_ASV_12	Chitinophagales		rpoB_ASV_85	0.00606702	0.0141262	0.00936049	0.0253962	0.00842597	0.00170245	0.00392311	0.00677549	0.00227054	0.00448491	0.0059868	0.0086444	0.00612271	0.00506052	0.00734866	0.00486464	0.00536249	0.00728622		rpoB_ASV_85	Others
			B_ASV_123	0.00155853	0.0020549	0.00190561	0.00259161	0.00264884	0	0.00402762	0.00248152	0.00243986	0.0012093	0.00291333	0	0.00208405	0.0035463	0.00258347	0.0022412	0.00331666	0.00241736		B_ASV_123	Gemmatimonadales		rpoB_ASV_89	0.00366843	0.00532905	0.00479257	0.0108942	0.00148694	0.0034049	0.00421734	0.0100092	0.0110087	0.00441797	0.00503436	0.00565815	0.00605826	0.00218833	0.00298312	0.00867174	0.00417856	0.00079486		rpoB_ASV_89	Bradyrhizobium
			B_ASV_124	0.00291596	0.00152215	0.00049598	0.00116623	0.000297066	0.0156936	0.000393677	0.00124076	0.000550935	0.00417757	0	0	0.000147109	0	0.000308893	0	0.000473809	0.00344949		B_ASV_124	Others		rpoB_ASV_93	0.00677249	0.00761293	0.00247117	0.00261743	0.000424839	0	0.00519812	0.0040037	0.00357782	0.00863512	0.00625893	0.0249902	0.00528487	0.00895849	0.0250291	0.00965877	0.00605892	0.00662383		rpoB_ASV_93	Afipia
			B_ASV_125	0.00434881	0.00248617	0.00292367	0.00137356	0.00552049	0.00319821	0.00084792	0	0	0.00127526	0.00120455	0.000766261	0.000931692	0.00135097	0.00294853	0.00496265	0.0031324	0.00350382		B_ASV_125	Chitinophagales		rpoB_ASV_94	0.0149559	0.00270682	0.00696421	0.00686191	0.00899242	0.022321	0.00500196	0.0177856	0.00350901	0.00107102	0.00938839	0.00691552	0.0103764	0.00506052	0.00662107	0.0126904	0.00466606	0.0053653		rpoB_ASV_94	Bradyrhizobium
			B_ASV_126	0.00256404	0.00215638	0.00258432	0.00251387	0.00195569	0	0.0028163	0.00167233	0.00257103	0.00112135	0.00333352	0.00389025	0.00166724	0.00202646	0.00235882	0.00317503	0.00181627	0.00198278		B_ASV_126	Others		rpoB_ASV_96	0.00550265	0.00727457	0.00411862	0.00601302	0.00899242	0.00283742	0.00421734	0.00870034	0.00199532	0.00568981	0.00986462	0.00777996	0.00696056	0.00259865	0.00931315	0.00486464	0.0169232	0.0129165		rpoB_ASV_96	Bradyrhizobium
			B_ASV_127	0.00120661	0.00332335	0.00355017	0.00440574	0.00188142	0	0	0.0024006	0.00267597	0.00180295	0.00204493	0.00436179	0.00169176	0	0.00247115	0.00240128	0.00221111	0		B_ASV_127	Others		rpoB_ASV_98	0.00959436	0.0225004	0.0114572	0.00855971	0.00778871	0.00236451	0.00647313	0.00823837	0.00467868	0.0036147	0.00537452	0.00400786	0.00425367	0.00895849	0.00851281	0.00415962	0.00543213	0.00649136		rpoB_ASV_98	Afipia
			B_ASV_128	0.00470074	0.00180121	0.00234938	0.00329135	0.00126253	0	0.00151414	0.00215785	0.00141669	0.000813527	0.00616281	0.00374289	0.00159368	0.00182944	0.00185336	0.00160085	0.000921295	0.00214575		B_ASV_128	Others		rpoB_ASV_102	0.00486772	0.00930469	0.0100344	0.00672043	0.0101961	0	0.00608082	0.00816138	0.00233934	0.00261062	0.00544255	0.012888	0.00650941	0.0132668	0.0142608	0.00909475	0.00703392	0.00675631		rpoB_ASV_102	Bradyrhizobium
			B_ASV_129	0.00238807	0.00177584	0.00318471	0.00173638	0.00207947	0	0.00227121	0.00285915	0.0020201	0.000659616	0.00327749	0.00265244	0.00264797	0.0020546	0.00221842	0.00378869	0.00189524	0.00236304		B_ASV_129	Chitinophagales		rpoB_ASV_107	0.00529101	0.0107427	0.0102591	0.00728636	0.0140905	0.00122955	0.00500196	0.00562057	0.00185771	0.00669389	0.00666712	0.00628684	0.00908739	0.0056076	0.006039	0.00669769	0.00564106	0.00563026		rpoB_ASV_107	Bradyrhizobium
			B_ASV_131	0.00143284	0.00301893	0.00287146	0.0016068	0.0024508	0	0.000908485	0.00204995	0.000498465	0.00123128	0.000840383	0	0.00102977	0.000816212	0.000758193	0.00117396	0.00128981	0.00103213		B_ASV_131	Others		rpoB_ASV_108	0.00564374	0.011504	0.0185712	0.0094086	0.0147277	0.00208077	0.0065712	0.0120881	0.00605477	0.00107102	0.00380978	0.00880157	0.00373808	0.00581276	0.00422002	0.00282008	0.00417856	0.00596145		rpoB_ASV_108	Afipia
			B_ASV_132	0.00231266	0.00241007	0.00357628	0.00349868	0.00128729	0	0.00208952	0.00188812	0.00238739	0.00173699	0.00126057	0.00253456	0.00115236	0.00278638	0.00306085	0.00240128	0.00189524	0.00149388		B_ASV_132	Rhizobiales		rpoB_ASV_110	0.000493827	0.0115886	0.00194698	0	0.0010621	0.000378322	0.0564927	0.00223283	0.00626118	0.0230939	0.00074835	0	0	0.000341927	0	0.00260857	0.00208928	0		rpoB_ASV_110	Others
			B_ASV_133	0.00113119	0.00154752	0	0.00126989	0	0	0	0.00248152	0.00293832	0.00213276	0.00260519	0.00391972	0.0016182	0.00365888	0.00466148	0	0.00400105	0.00325936		B_ASV_133	Sphingomonadales		rpoB_ASV_112	0.00296296	0.0196244	0.00344466	0.00855971	0.00835517	0.00548567	0.00617889	0.00962427	0.0125912	0.00287837	0.00761957	0.0110806	0.00283578	0.00642823	0.00756694	0.000634518	0.00835713	0.0039743		rpoB_ASV_112	Bradyrhizobium
			B_ASV_13	0.00889872	0.0121518	0.00817062	0.00896698	0.0139126	0.00106607	0.0074193	0.00844257	0.00808038	0.0114333	0.00689114	0.0100203	0.0099544	0.0144385	0.0128331	0.0179562	0.00960779	0.00926203		B_ASV_13	Others		rpoB_ASV_116	0.000705467	0.00575199	0.00636513	0.00565931	0.0010621	0	0.00411926	0	0.00474749	0.0365486	0.000816382	0.00447937	0.00122454	0	0.00414726	0.00070502	0.00201964	0.00211963		rpoB_ASV_116	Afipia
			B_ASV_134	0.00243835	0.00136993	0.00182729	0.00150314	0.000841688	0	0.012204	0.00226574	0.00131175	0.00145116	0.000868396	0.00226931	0.000809101	0.000731776	0.00219033	0.00109392	0.00297447	0.00211859		B_ASV_134	Sphingomonadales		rpoB_ASV_120	0.0114991	0.0148875	0.00958514	0.0130872	0.0104794	0	0.00333464	0.00646751	0.00433466	0.000669389	0.00224505	0.0075442	0.00135344	0.00574438	0.00574796	0	0.000905356	0		rpoB_ASV_120	Bradyrhizobium
			B_ASV_135	0.00372037	0.00258765	0.00292367	0.00349868	0.00495111	0	0.00202895	0	0.0020201	0	0	0	0.00262345	0.00208275	0	0.00312166	0.00339563	0		B_ASV_135	Sphingomonadales		rpoB_ASV_124	0.00380952	0.011081	0.00434327	0.00431522	0.00403597	0	0.020204	0.00354173	0.00371543	0.0012049	0.00204096	0.00534381	0.00225574	0.00294057	0.00429278	0.00444162	0.00529285	0.00563026		rpoB_ASV_124	Afipia
			B_ASV_1	0.0881828	0.0623319	0.0696199	0.0758824	0.0768907	0.0420478	0.091545	0.0985057	0.0717265	0.0675447	0.0816852	0.120922	0.0860099	0.116634	0.0987616	0.0938901	0.0746775	0.0893609		B_ASV_1	Others		rpoB_ASV_125	0.00522046	0.00609034	0.00966003	0.00431522	0.00906323	0.00671522	0.00578658	0.00708346	0.00357782	0.00950532	0.0031975	0.0037721	0.0084429	0.00458182	0.00545693	0.00578116	0.00341249	0.00344439		rpoB_ASV_125	Bradyrhizobium
			B_ASV_136	0.00369523	0.00715409	0.000835335	0.00101073	0.0024508	0.00153713	0.00466356	0.00312888	0.00123305	0.000285834	0.00473416	0	0.000367773	0.00163242	0	0.000106724	0	0.00844718		B_ASV_136	Others		rpoB_ASV_130	0.0033157	0	0	0	0.00283226	0	0	0.00492763	0.00516031	0	0	0.0132809	0	0	0.0187718	0	0.010725	0.0433199		rpoB_ASV_130	Mesorhizobium
			B_ASV_137	0.00165908	0.00147141	0.00104417	0.00215104	0.00230227	0.00451221	0.00357338	0.0025085	0.00257103	0	0.00518236	0.00100203	0.00259893	0	0.000786274	0.00120064	0.00181627	0.00149388		B_ASV_137	Others		rpoB_ASV_131	0.00395062	0.00262223	0.00389396	0.00226372	0.002195	0.0063369	0.00519812	0.00816138	0.0229118	0.00247674	0.00693925	0.00353635	0.0087007	0.00123094	0.00363795	0.00218556	0	0.00377558		rpoB_ASV_131	Others
			B_ASV_138	0.00123174	0.00218174	0.00276705	0.00155497	0.00207947	0.00416512	0.00160499	0	0.00230868	0.00156109	0	0.00185671	0.00181435	0	0.00140406	0.00400213	0.00210582	0.00271614		B_ASV_138	Chitinophagales		rpoB_ASV_134	0.000634921	0	0	0.000848896	0	0	0.00559043	0.00384971	0.00137608	0.00267756	0.00673515	0.0188605	0.0077984	0.0186008	0.0125873	0.0103638	0.0057107	0.014175		rpoB_ASV_134	Others
			B_ASV_139	0.00241321	0.00180121	0.002506	0.00238428	0.000594133	0	0.000999334	0.00102498	0.00120681	0.00831116	0.0013166	0.000972562	0.000882656	0.000422178	0.000505462	0.00101387	0.00134246	0		B_ASV_139	Chitinophagales		rpoB_ASV_137	0.00373898	0.00803587	0.00546653	0.00799377	0.00948807	0	0.00392311	0.00762242	0.00227054	0.00153959	0.00551058	0.00636542	0.00625161	0.00861656	0.00829453	0.00669769	0.00355178	0.00377558		rpoB_ASV_137	Others
			B_ASV_140	0.00258918	0.00131919	0.00169677	0.00171046	0.00138631	0.00634685	0.000878202	0.000755246	0.00264974	0.00173699	0.000476217	0.00147358	0.00129947	0.000534759	0.00112325	0.00128068	0.00321137	0.00195562		B_ASV_140	Others		rpoB_ASV_138	0.00366843	0.0021147	0.00134791	0.00183928	0.00184097	0	0.00529619	0.00839236	0.00130728	0.00502042	0.0118375	0.00762279	0.0106986	0.00916365	0.00902212	0.00754371	0.00396964	0.00503411		rpoB_ASV_138	Bradyrhizobium
			B_ASV_141	0.00223725	0.00215638	0.00232327	0.00163272	0.00257458	9.91695e-05	0.00148386	0.0018072	0.00173151	0.000923463	0.00221301	0.00400813	0.00203501	0.00332114	0.00235882	0.00229456	0.00150039	0.00133091		B_ASV_141	Others		rpoB_ASV_139	0.00366843	0.00473693	0.00718886	0.00686191	0.00382355	0.00718812	0.00411926	0.013551	0.0150681	0.00341388	0.00346962	0.00895874	0.00489817	0.00116255	0.00291036	0.00190355	0.00355178	0.00304696		rpoB_ASV_139	Bradyrhizobium
			B_ASV_142	0.00241321	0.00187731	0.00281925	0.00238428	0.00302018	0	0.00227121	0.00334466	0.00146916	0	0.00165275	0.00176829	0.00169176	0.00216718	0.00244307	0.00309498	0.00155304	0.00165684		B_ASV_142	Sphingomonadales		rpoB_ASV_149	0.00571429	0.00668246	0.0118317	0.00884267	0.00608936	0.00822851	0.00304041	0.00831537	0.0109399	0.00281143	0.00394585	0.00400786	0.00270688	0	0.00240105	0.00211506	0.00445713	0.00304696		rpoB_ASV_149	Others
			B_ASV_143	0.00138257	0.00169973	0.00198392	0.00181413	0.0015596	0.00208256	0.0017564	0.000998004	0.00194139	0.00488116	0.00123256	0.00185671	0.00232923	0.000788066	0.00174104	0.00120064	0.00210582	0.00138523		B_ASV_143	Others		rpoB_ASV_157	0.0043739	0.00524446	0.00381908	0.00686191	0.0111874	0.00255367	0.00647313	0.00631352	0.00412825	0.0024098	0.0089802	0.00620825	0.00348028	0.00273542	0	0.00423012	0.00369106	0.00198715		rpoB_ASV_157	Bartonella
			B_ASV_144	0	0	0.00099196	0.000907065	0.00101498	0	0.00475441	0.00458542	0.00236115	0.00193487	0.0026332	0.00223984	0.00289315	0.00242049	0.00362248	0.00557631	0.00276389	0.00173833		B_ASV_144	Sphingomonadales		rpoB_ASV_158	0.0042328	0.0104889	0.0119065	0.00672043	0.00474403	0.00586399	0.00411926	0.00631352	0.00777487	0.00883593	0.00306143	0.00510806	0	0.00307734	0.00232829	0	0.00786963	0		rpoB_ASV_158	Others
			B_ASV_14	0.018074	0.013471	0.0160019	0.00984813	0.0126748	0.000223131	0.00950881	0.0162378	0.00810662	0.00430949	0.0114852	0.00397866	0.0106164	0.0125246	0.00502654	0.00928495	0.00473809	0.00418285		B_ASV_14	Gemmatimonadales		rpoB_ASV_160	0.00536155	0.00896633	0.00853677	0.00714488	0.00785952	0	0.00755198	0.00731444	0	0.00374858	0.00700728	0.00903733	0.00580046	0.00718047	0	0	0	0.00324568		rpoB_ASV_160	Afipia
			B_ASV_145	0.00382092	0.000837181	0.00258432	0.00173638	0.00148533	0	0.00351281	0	0.00181022	0.00415558	0.00193288	0	0.00789487	0.0035463	0.00204993	0	0.0019742	0		B_ASV_145	Others		rpoB_ASV_163	0.0022575	0.00507528	0.00479257	0.00516412	0.00446081	0	0.00362887	0.00384971	0.00185771	0.00133878	0.00292537	0.00675835	0.0072828	0.00738563	0.00989523	0.00578116	0.00473571	0.00510035		rpoB_ASV_163	Others
			B_ASV_146	0.00329303	0	0.00154015	0.000907065	0.000643644	0.00689228	0.00109018	0	0.00139046	0.0015391	0	0.000530488	0.00132398	0	0.00311701	0.0011206	0.00473809	0.0078768		B_ASV_146	Others		rpoB_ASV_164	0.00430335	0.00888175	0.00666467	0.00403226	0.00743468	0	0.00304041	0.00300277	0.0017201	0.00348082	0.0046942	0.00707269	0.00431812	0.0042399	0.0056752	0.00690919	0.00362142	0.00516659		rpoB_ASV_164	Bradyrhizobium
			B_ASV_147	0.00274	0.00111624	0.0024538	0.00181413	0.00175764	0	0.00233178	0.00331769	0.00154787	0.000703591	0.00324948	0.0021809	0.00186338	0.00239234	0.00202185	0.00210779	0.000973941	0.00214575		B_ASV_147	Others		rpoB_ASV_165	0.00148148	0.00541364	0.00486746	0.00721562	0.00389436	0	0.0103962	0.013166	0	0	0.00435404	0.0113163	0.000644496	0.00697531	0.0116414	0	0	0.00616016		rpoB_ASV_165	Others
			B_ASV_148	0.00158367	0.0023847	0.00263653	0.00204737	0.00269835	0.000619809	0.00208952	0.00148352	0.00380408	0.0015391	0.00179282	0.00156199	0.000882656	0.000731776	0.00190952	0.0018143	0.00176362	0.00124942		B_ASV_148	Rhizobiales		rpoB_ASV_166	0.00402116	0.00414481	0.0122061	0.00537634	0.00346952	0.00264825	0.00225579	0.00223283	0.0302738	0.00100408	0	0.00369352	0.00270688	0	0.000800349	0.00190355	0.00236785	0.00145724		rpoB_ASV_166	Afipia
			B_ASV_149	0.00198587	0.00339946	0.00274094	0.00129581	0.002228	0	0.00269517	0.00183417	0.00152163	0.000967437	0.00117654	0.0021809	0.00117687	0.00211089	0.00106709	0.00370864	0.00229008	0.00108645		B_ASV_149	Sphingomonadales		rpoB_ASV_168	0.00388007	0.00592116	0.0037442	0.00424448	0.0033279	0	0.00627697	0.0065445	0.00309619	0.00220898	0.00306143	0.00660118	0.00393143	0.00601792	0.00341967	0.0072617	0.00292499	0.00278201		rpoB_ASV_168	Bradyrhizobium
			B_ASV_150	0.00284055	0.00261302	0.00352407	0.00212512	0.00210422	0	0.00154442	0.00277823	0.00133799	0	0.00344557	0.00194512	0.00183887	0.00208275	0.00210609	0.00202775	0.00229008	0.00181981		B_ASV_150	Others		rpoB_ASV_169	0.00352734	0.00828963	0.00554141	0.00523486	0.00630178	0.00274284	0.00274617	0.00254081	0	0.0036147	0.0044901	0.00683694	0.00257798	0.0032825	0.00487485	0.00310209	0.00250714	0.00715374		rpoB_ASV_169	Brucella
			B_ASV_151	0.00324275	0.00149678	0.0031064	0.00287669	0.00284689	0	0.000938768	0.00231968	0.00183645	0	0.00215698	0.00188618	0.00132398	0.00289896	0.00263963	0.00200107	0.00181627	0.00209143		B_ASV_151	Gemmatimonadales		rpoB_ASV_172	0	0	0	0	0	0	0.00294233	0.00377271	0.00130728	0.00629226	0.00496632	0.00306483	0.00412477	0.00259865	0	0.00401861	0	0.0318606		rpoB_ASV_172	Bradyrhizobium
			B_ASV_152	0	0.0242275	0.00255821	0	0.000495111	0.00148754	0	0	0.00133799	0	0	0.00229878	0.000196146	0	0	0	0	0		B_ASV_152	Others		rpoB_ASV_173	0.00663139	0.00363729	0.00217163	0.00374929	0.00177016	0	0	0	0.00082565	0	0.00306143	0	0	0.0183273	0.00232829	0.0146644	0.00201964	0.0175532		rpoB_ASV_173	Bartonella
			B_ASV_153	0.000578165	0.000735705	0.00174898	0.000984813	0.0017824	0	0.00263461	0.00277823	0.00283338	0.00129725	0.00190487	0.00253456	0.00205953	0.00351815	0.0023869	0.00546958	0.00192156	0.0020371		B_ASV_153	Sphingomonadales		rpoB_ASV_174	0.00783069	0.0092201	0.0111577	0.00403226	0.00878	0.00889057	0.00166732	0.00315676	0.00130728	0.000669389	0.0012926	0.00385069	0	0.00150448	0.00400175	0.00274958	0.00118393	0.00291449		rpoB_ASV_174	Bradyrhizobium
			B_ASV_154	0.00125688	0	0.0024799	0	0.00108924	0	0.00348253	0.00229271	0.00288585	0	0.0039498	0.00374289	0.00291767	0.00177315	0.00165679	0.00248132	0	0.00228155		B_ASV_154	Others		rpoB_ASV_175	0.00613757	0.00346811	0.00494234	0.00445671	0.00793033	0.00113497	0.00225579	0.00377271	0.00206413	0.00147266	0.00503436	0.0080943	0.00367363	0.00895849	0.00531141	0.00465313	0.00208928	0.00245082		rpoB_ASV_175	Bradyrhizobium
			B_ASV_155	0.00133229	0	0.00164457	0.00106256	0.00153484	0.00726416	0.00145358	0.00218482	0.00401396	0.00134122	0.00120455	0.000766261	0.00144657	0.000675486	0.00117941	0.00130736	0.00178994	0.00249885		B_ASV_155	Rhizobiales		rpoB_ASV_176	0.00345679	0.0105735	0.000823723	0.00155631	0.00162855	0	0.00333464	0.00123191	0	0.0102416	0.0129941	0.00856582	0.00315803	0.00150448	0.00116414	0.00479413	0.00104464	0.00039743		rpoB_ASV_176	Bradyrhizobium
			B_ASV_15	0.0120912	0.0141813	0.0104156	0.0119473	0.00675826	0	0.00620798	0.00857744	0.00876249	0.0054968	0.015379	0.00159147	0.00789487	0.012215	0.0106147	0.00691035	0.00871282	0.00950648		B_ASV_15	Pyrinomonadales		rpoB_ASV_178	0.00663139	0.00575199	0.00434327	0.00650821	0.00757629	0.00472903	0.0035308	0.00431167	0.00392184	0.00147266	0.00278931	0.00825147	0.00186904	0.00533406	0.00400175	0.00274958	0.00334285	0		rpoB_ASV_178	Bradyrhizobium
			B_ASV_156	0.00221211	0.00195342	0.00190561	0.00165863	0.00183191	0.000396678	0.00163527	0.00207693	0.00191516	0.00138519	0.00145666	0.00403761	0.00181435	0.0026738	0.00227458	0.00146745	0.00157936	0.00152104		B_ASV_156	Chitinophagales		rpoB_ASV_183	0.00232804	0.00439858	0	0	0.00304468	0.0956209	0	0	0	0	0	0	0	0.00150448	0	0	0	0.00132477		rpoB_ASV_183	Others
			B_ASV_157	0.00223725	0	0	0.000518323	0	0.022809	0.00084792	0.000890112	0.00089199	0	0	0	0.000514883	0.00157613	0.00117941	0.000373533	0	0.00317788		B_ASV_157	Sphingomonadales		rpoB_ASV_186	0.000776014	0.00236847	0.000748839	0.00176853	0	0	0.00549235	0	0.00412825	0.0303233	0	0.00196464	0.000644496	0	0.0012369	0	0.00181071	0.00357687		rpoB_ASV_186	Afipia
			B_ASV_158	0.00180991	0.00223248	0.0018795	0.0022547	0.0024508	0	0.00296772	0.00164536	0.00186269	0.00123128	0.00355762	0	0.00117687	0.00112581	0.0023869	0.00173426	0.00194788	0.00266181		B_ASV_158	Others		rpoB_ASV_187	0.00253968	0.00524446	0.00284559	0.00247595	0.00495645	0	0.00274617	0.00369572	0	0.00528817	0.00578271	0.00660118	0.00663831	0.00362443	0.00545693	0.00437112	0.00320357	0.00410678		rpoB_ASV_187	Bradyrhizobium
			B_ASV_159	0.00175963	0.00187731	0.00182729	0.00207329	0.00160911	0	0.0019381	0.00385715	0.00249233	0.000615642	0.00280128	0	0.00117687	0.0035463	0.00353823	0.00192102	0.00181627	0.00195562		B_ASV_159	Pyrinomonadales		rpoB_ASV_188	0.00218695	0.00363729	0.00239629	0.0032541	0.00481484	0	0.00549235	0.00377271	0.0017201	0.0105094	0.00265324	0.00330059	0.00393143	0.00253026	0.00211001	0.00415962	0.00264642	0.00132477		rpoB_ASV_188	Bradyrhizobium
			B_ASV_160	0.00251376	0.00131919	0.00297588	0.00196963	0.00202995	0.000297508	0.00166556	0.00275125	0.00178398	0.000813527	0.00221301	0.00226931	0.0016182	0.00202646	0.0017972	0.00266809	0.00150039	0.00222723		B_ASV_160	Others		rpoB_ASV_190	0.00395062	0.00871257	0.00636513	0.00382003	0.00502726	0	0.00284425	0	0.00522912	0.00207511	0	0.00534381	0	0	0.0101135	0.00676819	0.00564106	0.00278201		rpoB_ASV_190	Afipia
			B_ASV_161	0.000804404	0.00461718	0.00203613	0.00147722	0.00871395	0	0.00136273	0.00221179	0	0.000769552	0.00268923	0.000825204	0.00149561	0.000985083	0.001039	0.00058698	0.00168465	0.00105929		B_ASV_161	Chitinophagales		rpoB_ASV_191	0.00402116	0.00329893	0.00816235	0.00799377	0.0139489	0.0038778	0.00323656	0.0026178	0.00103206	0.000535511	0.000884414	0.00495088	0.00386698	0.00259865	0.00167346	0.00408911	0.00195	0.00125853		rpoB_ASV_191	Bradyrhizobium
			B_ASV_163	0.00118147	0.000786443	0.0012269	0.000751568	0.000891199	0	0.00160499	0.00242758	0.00354173	0.000725578	0.002185	0.00244614	0.00139754	0.00363073	0.00233074	0.00229456	0.00131614	0.00249885		B_ASV_163	Gemmatimonadales		rpoB_ASV_198	0.00395062	0.00651328	0.00846188	0.00778155	0.00630178	0	0.00255002	0.00331075	0.00227054	0.00100408	0.00231308	0.00337917	0.00283578	0.00635984	0.00407451	0.00246757	0.00229821	0.00198715		rpoB_ASV_198	Others
			B_ASV_16	0.0072145	0.0102238	0.00916258	0.00847458	0.006684	0.00312384	0.00996305	0.00623078	0.0078705	0.00837712	0.00557454	0.00716159	0.00554112	0.00551646	0.00848053	0.00677695	0.00781785	0.00665453		B_ASV_16	Rhizobiales		rpoB_ASV_200	0.00395062	0.00795128	0.00411862	0.00573005	0.00538129	0	0.0017654	0.00207884	0.00116967	0.00127184	0.00435404	0.00628684	0.00167569	0.00253026	0.00363795	0.00317259	0.00215892	0.00556402		rpoB_ASV_200	Brucella
			B_ASV_164	0.00243835	0.00208027	0.00174898	0.00233245	0.00183191	0	0.00151414	0.00272428	0.00178398	0	0.00277326	0.00256403	0.00171628	0.0044188	0.00188144	0.00141409	0.00128981	0.0019013		B_ASV_164	Chitinophagales		rpoB_ASV_202	0.000493827	0.00888175	0.00142279	0.000282965	0.00191178	0	0.0178501	0.0013089	0.00295858	0.0146596	0.00074835	0.00227898	0.00128899	0	0.00138242	0.00176255	0.00452678	0.00119229		rpoB_ASV_202	Bartonella
			B_ASV_165	0.00135743	0.00177584	0.00221886	0.00274711	0.00299542	0	0.00221065	0.00493607	0	0	0.00338955	0.00277033	0.00198598	0.00320856	0.00171295	0.00216115	0.00147407	0.00162968		B_ASV_165	Chitinophagales		rpoB_ASV_203	0.00395062	0	0.000823723	0.00240521	0.00240742	0	0.00313849	0.00169387	0.00137608	0.00876899	0.0059868	0.00165029	0.00676721	0.00218833	0.00436554	0.00119853	0.00919284	0.00185467		rpoB_ASV_203	Others
			B_ASV_166	0.00238807	0.00200416	0.00164457	0.00303219	0.00180715	0	0.00133245	0.00148352	0.00173151	0.00178096	0.00179282	0	0.00147109	0.00213904	0.00176912	0.00210779	0.00200053	0.00127658		B_ASV_166	Gemmatimonadales		rpoB_ASV_213	0	0	0	0.00198076	0	0	0.00166732	0	0	0.00401633	0.023607	0	0.00412477	0	0	0.00380711	0.00696427	0.00390806		rpoB_ASV_213	Bradyrhizobium
			B_ASV_167	0.00221211	0.00286671	0.00201002	0.00191779	0.00173289	0.00495847	0.00139301	0.00145655	0.00204633	0.0012093	0.0015407	0.00103151	0.00164272	0.000844357	0.00120749	0.00165422	0.00160569	0		B_ASV_167	Rhizobiales		rpoB_ASV_216	0.00373898	0.00135341	0.00262094	0.00360781	0.00382355	0	0.00392311	0.00608254	0	0	0.00517042	0.00447937	0.00232019	0.00697531	0.00858556	0.00437112	0.00257678	0.00390806		rpoB_ASV_216	Bradyrhizobium
			B_ASV_168	0.0023378	0	0	0.00202146	0	0.0029255	0	0.00183417	0.00178398	0.00266045	0.0122696	0.0019746	0	0	0	0	0	0		B_ASV_168	Others		rpoB_ASV_219	0.00917108	0.00465234	0.0018721	0.0149972	0.0043192	0.000662064	0.0116712	0.00107792	0.00137608	0	0	0	0.000837845	0.00191479	0.00109139	0.000775522	0.00118393	0.000728622		rpoB_ASV_219	Bradyrhizobium
			B_ASV_169	0	0.00101476	0.0018795	0.000907065	0.000420844	0	0	0	0.000996931	0.0116532	0.000588268	0.00291769	0.00166724	0.000703631	0.000730111	0.00136073	0.00110555	0.000869164		B_ASV_169	Others		rpoB_ASV_223	0.0103704	0.00947386	0.0111577	0.00785229	0.00856758	0	0	0	0.0048851	0	0.00435404	0	0	0.0037612	0	0	0	0		rpoB_ASV_223	Others
			B_ASV_170	0.00118147	0.00177584	0.00140963	0.0016068	0.00173289	0	0.00178669	0.00194206	0.00188892	0.00105539	0.00184884	0.000972562	0.00139754	0.00154799	0.00165679	0.0022412	0.0025533	0.00214575		B_ASV_170	Rhizobiales		rpoB_ASV_224	0.0031746	0.0056674	0.00629025	0.00403226	0.00276145	0	0.00235386	0.00238682	0.00233934	0.00334694	0.00108851	0.00660118	0.00206239	0.00300896	0.00349243	0.00303158	0.00362142	0.00291449		rpoB_ASV_224	Afipia
			B_ASV_171	0.00163395	0.00190268	0.00383732	0.00184005	0.00136155	0	0.000817637	0.00132168	0.00188892	0.00039577	0.00187686	0.00200407	0.00117687	0.00202646	0.00221842	0.00136073	0.000710713	0.00198278		B_ASV_171	Others		rpoB_ASV_225	0.00324515	0.00253764	0.0023214	0	0.00120371	0	0.000980777	0	0	0.00167347	0.00421797	0	0.00264243	0.0181905	0.00502037	0.00853074	0.00320357	0.0096708		rpoB_ASV_225	Bartonella
			B_ASV_172	0.00113119	0.00175047	0.0012269	0.00171046	0.00215373	0	0.0021198	0	0.0020988	0.00112135	0.00128859	0.00103151	0.00196146	0.00194202	0.00233074	0.00248132	0.00215846	0.00244452		B_ASV_172	Rhizobiales		rpoB_ASV_232	0.00458554	0.00896633	0.00599071	0.00622524	0.00361113	0	0.00451157	0.00277179	0.00123848	0	0.00428601	0.00573674	0.00225574	0.00458182	0.00341967	0.00183305	0.0024375	0.00245082		rpoB_ASV_232	Afipia
			B_ASV_173	0.0019356	0.00152215	0.00206223	0.00186596	0.00242604	0.00084294	0	0.00137563	0.00173151	0.00105539	0.00106449	0.0019746	0.00152013	0.0014917	0.00247115	0.00208111	0.00223743	0		B_ASV_173	Rhizobiales		rpoB_ASV_235	0	0.000761293	0	0.000707414	0.000637258	0	0.00196155	0	0.00137608	0.0224245	0	0.00157171	0.000902294	0	0.00174622	0	0.00236785	0.0053653		rpoB_ASV_235	Afipia
			B_ASV_174	0	0	0	0	0	0	0.000302828	0	0	0.0121589	0	0.000648375	0.0140735	0.000365888	0	0.00152081	0.000894972	0.000896325		B_ASV_174	Chitinophagales		rpoB_ASV_237	0.00134039	0.00380646	0.0541411	0.000707414	0.00141613	0	0.000490388	0.00123191	0.00178891	0	0	0.0011002	0	0	0.00072759	0.000493514	0.000417856	0.000662383		rpoB_ASV_237	Afipia
			B_ASV_17	0.00580679	0.00456644	0.0018534	0.00873374	0.00611462	0.0114293	0.00333111	0.0016993	0.00356796	0.0174578	0.0054905	0.00256403	0.0242485	0.00391219	0.00822779	0.00562967	0.00492235	0.00611131		B_ASV_17	Others		rpoB_ASV_241	0.00176367	0.00312976	0.00681444	0.0020515	0.00361113	0	0.00284425	0.00646751	0.000963259	0.000870206	0.00285734	0.00165029	0.00199794	0.00307734	0.00196449	0.00246757	0.00807856	0.00165596		rpoB_ASV_241	Others
			B_ASV_175	0.000603303	0.00104013	0.0018534	0.00119214	0.00136155	0	0.00284659	0.00223877	0.00125928	0.00136321	0.00224102	0.00111992	0.00164272	0.00140726	0.0017972	0.00448239	0.00307976	0.00225439		B_ASV_175	Rhizobiales		rpoB_ASV_245	0	0.00219929	0.00104838	0	0	0.063369	0	0	0	0	0	0	0	0	0	0	0.016575	0		rpoB_ASV_245	Mesorhizobium
			B_ASV_176	0.0015334	0.00225785	0.00334134	0.00199554	0	0	0	0.00218482	0	0.00380379	0.00117654	0	0.00326092	0.00109766	0.00129174	0	0.00210582	0.00320504		B_ASV_176	Others		rpoB_ASV_246	0.00218695	0	0.0114572	0.00488115	0.00177016	0.00122955	0.000980777	0.000307977	0.00502271	0.000803267	0	0.000785855	0.00148234	0	0	0.00267908	0.00306428	0.00947208		rpoB_ASV_246	Brucella
			B_ASV_177	0.000603303	0.000355168	0	0	0	0.0219908	0	0	0	0.00182494	0	0	0	0	0	0	0.00200053	0		B_ASV_177	Rhizobiales		rpoB_ASV_251	0	0.00786669	0	0.000919638	0	0	0.0284425	0.0174007	0.000688042	0.00060245	0	0	0.000451147	0	0.00203725	0	0.00257678	0.000264953		rpoB_ASV_251	Bradyrhizobium
			B_ASV_178	0.00346899	0.00197879	0.00221886	0.00196963	0.00282213	0	0.00199867	0.00307493	0.00154787	0	0.00341756	0	0.000539401	0.00230791	0.00157255	0.00149413	0	0.00342233		B_ASV_178	Gemmatimonadales		rpoB_ASV_255	0.00197531	0.00845881	0.00531676	0.00297114	0.002195	0.00264825	0.00245194	0.00177087	0.00412825	0.00716246	0.00074835	0.00385069	0	0.00102578	0.00458382	0.00183305	0.00139285	0.0031132		rpoB_ASV_255	Bradyrhizobium
			B_ASV_179	0.00324275	0.000634228	0.00263653	0.00368009	0.0026736	0.000297508	0.00133245	0	0	0.00193487	0.000868396	0.000972562	0.00887559	0	0.00070203	0.000747065	0.000236904	0.00160252		B_ASV_179	Chitinophagales		rpoB_ASV_256	0.00141093	0.001438	0.00194698	0.00275891	0.00467323	0	0.00490388	0.00461965	0.000412825	0.00160653	0.00258521	0.00125737	0.00393143	0.000820625	0.00422002	0.00951777	0.00327321	0.00337815		rpoB_ASV_256	Others
			B_ASV_180	0.00150826	0.000989396	0.00143573	0.00279894	0.00371333	0.000396678	0.000666223	0	0.00089199	0.00294629	0	0.00114939	0	0.000844357	0.00438067	0.00536286	0.000473809	0.00464459		B_ASV_180	Others		rpoB_ASV_257	0.00296296	0.00236847	0.00269582	0.00339559	0.00403597	0.00321574	0.00372695	0.00415768	0.00178891	0	0.00272127	0.00510806	0.00219129	0.00471859	0.00356519	0.00324309	0.00369106	0.00390806		rpoB_ASV_257	Afipia
			B_ASV_181	0.00103064	0.00144604	0.00198392	0.00152905	0.0017824	0	0.00187754	0.00113287	0.00107564	0.00169301	0.00162474	0.00147358	0.0013485	0.000956938	0.00162871	0.00218783	0.00268492	0.00301491		B_ASV_181	Rhizobiales		rpoB_ASV_260	0.00148148	0.00279141	0.00351954	0.00360781	0.00304468	0.00132413	0.00304041	0.0026948	0.00116967	0.00502042	0.00190489	0.00314342	0.00270688	0.00362443	0.0028376	0.00317259	0.00389999	0.0022521		rpoB_ASV_260	Bradyrhizobium
			B_ASV_182	0.00301652	0.00144604	0.00300198	0.00238428	0.0040104	0	0.000878202	0.0021039	0.00230868	0	0.00190487	0.00221037	0.000318737	0.00416549	0.00272388	0.000560299	0.00123717	0.00111362		B_ASV_182	Gemmatimonadales		rpoB_ASV_261	0.0033157	0.00439858	0.00434327	0.00240521	0.00346952	0.00453987	0.00284425	0.00292578	0.00144489	0.00321307	0.00176883	0.00691552	0.00193349	0.00273542	0.00487485	0.00274958	0.00285535	0.00192091		rpoB_ASV_261	Afipia
			B_ASV_183	0.00118147	0.00149678	0.00281925	0.0016068	0.000915955	0.00042147	0.00157471	0.0011059	0.00703098	0.00107737	0	0.00253456	0.000882656	0.000562905	0.000645868	0.000693703	0.00194788	0.00279762		B_ASV_183	Chitinophagales		rpoB_ASV_265	0.00578483	0.00194553	0.00471769	0.00275891	0.00212419	0	0	0.00161688	0	0	0.00231308	0.00141454	0	0.00567599	0.00545693	0.00105753	0	0.0188117		rpoB_ASV_265	Bartonella
			B_ASV_18	0.00887358	0.00717946	0.00629111	0.00816358	0.00854066	0	0.00439101	0.00650051	0.00703098	0.00261648	0.0115973	0.0135275	0.00590889	0.0127498	0.00923872	0.00629669	0.0046328	0.00806693		B_ASV_18	Others		rpoB_ASV_279	0.0043739	0.00346811	0.00404373	0.00424448	0.00502726	0	0.00196155	0.00346474	0	0.00060245	0.00115654	0.00440079	0.00128899	0.00253026	0.0028376	0.00190355	0.000974998	0.001391		rpoB_ASV_279	Bradyrhizobium
			B_ASV_184	0	0.0031204	0.00117469	0.00152905	0	0.00101649	0.00115075	0	0	0.0111035	0.00210096	0.00129675	0.00105428	0	0	0	0	0		B_ASV_184	Others		rpoB_ASV_281	0.00296296	0.00473693	0.00277071	0.0029004	0.00346952	0	0.00225579	0.00292578	0.00247695	0.00133878	0.0014967	0.0048723	0.00225574	0.00642823	0.00647555	0.00423012	0.00257678	0.00331192		rpoB_ASV_281	Afipia
			B_ASV_185	0.00110606	0.00162362	0.00177509	0.00150314	0.0020052	0.000619809	0.00160499	0.00178022	0.00118058	0.000637629	0.00117654	0.000972562	0.00166724	0.000759921	0.0013479	0.00242796	0.00178994	0.00146671		B_ASV_185	Rhizobiales		rpoB_ASV_283	0.000352734	0.001438	0.00119814	0.00141483	0.00594774	0	0.00107885	0.00300277	0.00206413	0.000401633	0.00156473	0.00353635	0.00483372	0.00287219	0.00865832	0.00493514	0.00410892	0.000861098		rpoB_ASV_283	Bradyrhizobium
			B_ASV_186	0.00246349	0.00185195	0.00193171	0.00199554	0.00262409	0	0.00133245	0.00156444	0.00128552	0.000571667	0.00117654	0.0019746	0.00174079	0.001745	0.00171295	0.00186766	0.00107923	0.00162968		B_ASV_186	Others		rpoB_ASV_284	0.00169312	0	0.00157256	0.00502264	0.00240742	0	0.00362887	0.0101632	0.00371543	0	0.00278931	0.00447937	0	0.00943719	0.00611176	0.00169205	0.00125357	0.00298072		rpoB_ASV_284	Others
			B_ASV_187	0.00123174	0.000456644	0.00138352	0.00238428	0.00141107	0	0.00169584	0.00148352	0.00225621	0.00015391	0.00173679	0.00200407	0.00100525	0.00523501	0.00275196	0.00202775	0.00210582	0.00249885		B_ASV_187	Gemmatimonadales		rpoB_ASV_286	0.00761905	0.00642869	0.00696421	0.00445671	0.00722226	0	0.00460965	0.00415768	0.0015825	0	0.00115654	0.00620825	0.00109564	0	0.00196449	0	0	0		rpoB_ASV_286	Others
			B_ASV_188	0.00148312	0	0.00101806	0.00171046	0.00151009	0	0.00245291	0.00178022	0.00170528	0.000615642	0.0017648	0.00250508	0.00171628	0.00312412	0.00207801	0.00234792	0.0011582	0.00355814		B_ASV_188	Others		rpoB_ASV_289	0.00373898	0.00549822	0.00396885	0.00466893	0.00446081	0	0.00245194	0.0026178	0.00130728	0.0012049	0.00380978	0.00408644	0.00161124	0.00136771	0.00269208	0.00126904	0.00188035	0.00258329		rpoB_ASV_289	Brucella
			B_ASV_189	0.00168422	0.00190268	0.0018534	0.00217696	0.00165862	0	0	0	0.00173151	0.00134122	0.00137263	0.0032124	0	0.00123839	0.00266772	0.0016809	0.00152672	0.00244452		B_ASV_189	Others		rpoB_ASV_290	0.00444444	0.00380646	0.0023214	0.00198076	0.00368194	0	0.00205963	0.00446566	0.000963259	0	0.00380978	0.00251473	0.00174014	0.0088901	0.00305588	0.00204456	0.000905356	0.00125853		rpoB_ASV_290	Bradyrhizobium
			B_ASV_190	0.00236294	0	0	0.00191779	0.00188142	0	0.00245291	0.00221179	0	0.00178096	0.002185	0.00318293	0	0.00287081	0.00278004	0.00256137	0.00171098	0.00277046		B_ASV_190	Others		rpoB_ASV_296	0.00246914	0	0.0041935	0.00275891	0	0	0.00431542	0.00323375	0.00254575	0.00568981	0	0	0.00412477	0	0	0.00380711	0.00257678	0.00165596		rpoB_ASV_296	Bradyrhizobium
			B_ASV_191	0.00236294	0.000938657	0.00211444	0.00103665	0.000396089	0.00354531	0.00133245	0.000512489	0.0110974	0.000329808	0.00117654	0.00100203	0.000661992	0.0023642	0	0.000506937	0.000315873	0.000760518		B_ASV_191	Others		rpoB_ASV_298	0.00268078	0.00312976	0.00247117	0.00339559	0.00226581	0	0.00343272	0.00461965	0.00103206	0.000669389	0.00408191	0.00275049	0.00122454	0.00184641	0.00261932	0.00162155	0.00195	0.00377558		rpoB_ASV_298	Mesorhizobium
			B_ASV_192	0.00243835	0	0.000861439	0.00103665	0.00420844	0	0.00118103	0.00221179	0.00173151	0.000329808	0.00140064	0.00450915	0.00230471	0.00146355	0.00190952	0.00317503	0.00102659	0.00230872		B_ASV_192	Others		rpoB_ASV_299	0.00190476	0	0.00239629	0	0.00134532	0	0	0.00623653	0.00137608	0.00415021	0.0031975	0	0.00696056	0	0.00276484	0.00690919	0.00160178	0		rpoB_ASV_299	Bradyrhizobium
			B_ASV_193	0.00216184	0.00144604	0.00190561	0.00391334	0.00151009	0	0	0	0.0026235	0.00461731	0.000840383	0	0.00100525	0	0	0.00189434	0.00294814	0		B_ASV_193	Others		rpoB_ASV_306	0.00232804	0	0.00127303	0.0012026	0.00141613	0.00359406	0.0105924	0.00246381	0.00701803	0.000803267	0.00231308	0.00235756	0.00193349	0.000615469	0.00189173	0.00401861	0.00355178	0.00351063		rpoB_ASV_306	Bradyrhizobium
			B_ASV_19	0.0127196	0.00575879	0.0126605	0.00824133	0.0117341	0	0.00517837	0.0107623	0.0067424	0.0018909	0.0113172	0.00512805	0.00509979	0.0112581	0.00541967	0.00699039	0.00342195	0.00616563		B_ASV_19	Gemmatimonadales		rpoB_ASV_307	0	0.00439858	0	0.00424448	0	0	0.00196155	0.00423468	0.00240815	0	0.00285734	0.00550098	0.00244908	0.00499214	0.00778522	0.00197406	0.00327321	0.00384182		rpoB_ASV_307	Afipia
			B_ASV_194	0.000829542	0.000355168	0	0.000777484	0.000148533	0.000198339	0.00472412	0.00267034	0.00128552	0.00178096	0.00479018	0	0.00402099	0.00309598	0.000730111	0.00058698	0.00226375	0.00461743		B_ASV_194	Others		rpoB_ASV_309	0.00430335	0.00592116	0	0.00445671	0.00403597	0	0	0	0	0	0.00272127	0.00785855	0.00232019	0.00287219	0.00683935	0.00296108	0.00174107	0.00251706		rpoB_ASV_309	Bradyrhizobium
			B_ASV_195	0.00236294	0.0017251	0.00104417	0.00269528	0.00190618	0	0	0.00207693	0	0.00222071	0.00184884	0.000884147	0.00176531	0.00140726	0.00252731	0.00149413	0	0.00277046		B_ASV_195	Pyrinomonadales		rpoB_ASV_310	0.000776014	0.000761293	0.00119814	0.00360781	0.00177016	0	0.00205963	0.00223283	0.00130728	0.000267756	0.0061909	0.00227898	0.00257798	0.00991589	0.00465658	0.00176255	0.00111428	0.00384182		rpoB_ASV_310	Afipia
			B_ASV_196	0.00170936	0.0017251	0.00203613	0.00233245	0.00287164	0.00052064	0.00145358	0.00161838	0.00115434	0.000659616	0.0010925	0.00209248	0.00176531	0.0011821	0.0013479	0.00152081	0.0023164	0.0020371		B_ASV_196	Chitinophagales		rpoB_ASV_313	0.00204586	0.0101506	0.0102591	0.00169779	0.00269065	0.00170245	0.00333464	0.00207884	0.00688042	0.00160653	0	0.00314342	0	0.000341927	0.00654831	0.00112803	0	0.000529907		rpoB_ASV_313	Others
			B_ASV_197	0.00125688	0.00114161	0.00294978	0.00186596	0.00250031	0.000545432	0.00133245	0.00283217	0.00141669	0.00202282	0.000952434	0	0.00186338	0	0.000842436	0.00312166	0.00244801	0.00277046		B_ASV_197	Others		rpoB_ASV_314	0.00416226	0.00786669	0.00351954	0.00488115	0	0	0.00490388	0.00284878	0	0.000937144	0.00190489	0.00353635	0.00116009	0.00198318	0.00218277	0.00183305	0.00264642	0.00145724		rpoB_ASV_314	Afipia
			B_ASV_198	0.00238807	0.00162362	0.00208834	0.00207329	0.00136155	0	0	0	0.00338432	0	0.00204493	0.00288821	0.00181435	0	0.00407178	0	0.00265859	0.00421001		B_ASV_198	Others		rpoB_ASV_325	0.00246914	0.00448317	0.00336978	0.00254669	0.00169936	0	0.00402118	0.00223283	0.00110087	0.00214204	0.00122457	0.00479371	0.00193349	0.00177802	0.00356519	0.00267908	0.00181071	0.0017222		rpoB_ASV_325	Bradyrhizobium
			B_ASV_199	0.00241321	0.00228322	0.00227107	0.0017623	0.00136155	0	0.00284659	0.00396504	0	0.00147314	0.00235307	0.0023872	0	0.00146355	0	0.00261473	0	0		B_ASV_199	Others		rpoB_ASV_329	0.00409171	0.00279141	0	0.00318336	0.00389436	0	0.0044135	0.00384971	0.00233934	0.00153959	0.00653106	0	0.00348028	0.00813787	0	0	0.00076607	0.000662383		rpoB_ASV_329	Bartonella
			B_ASV_200	0.00226239	0.00223248	0.00114859	0.00355051	0.0017824	0.00528077	0.00163527	0.000566435	0.00291209	0.00114333	0.000980447	0.00135569	0	0.000562905	0.00106709	0	0.00100026	0.00138523		B_ASV_200	Others		rpoB_ASV_331	0.00296296	0.00532905	0.00703909	0.00148557	0.00637258	0.00624232	0	0.00215584	0.00694922	0	0	0	0.00109564	0.000683854	0	0.00197406	0.00236785	0		rpoB_ASV_331	Afipia
			B_ASV_201	0.00123174	0.00225785	0.0024538	0.00220287	0.00173289	0	0	0.0024006	0	0.00129725	0.00204493	0.00221037	0.00176531	0.00270194	0.00210609	0	0.00373783	0		B_ASV_201	Others		rpoB_ASV_358	0.000282187	0.00126882	0	0	0	0.0596803	0	0	0	0	0	0	0	0.000820625	0	0	0	0.00079486		rpoB_ASV_358	Others
			B_ASV_202	0.00175963	0.00147141	0.00297588	0.0008034	0.00227751	0	0.00142329	0.00153747	0.000603405	0.000263846	0.000728332	0.00106098	0.00338351	0.000731776	0.000393137	0.00221451	0.00107923	0.00116794		B_ASV_202	Others		rpoB_ASV_359	0.00881834	0.00668246	0.00711397	0.00473967	0.00566452	0	0	0.00492763	0	0	0	0.00204322	0	0	0	0	0	0		rpoB_ASV_359	Others
			B_ASV_203	0.0017345	0.000938657	0	0.00264345	0.00108924	0	0.00233178	0.00161838	0.00123305	0.00101141	0.00252115	0.0019746	0.00156917	0.00177315	0.00146022	0.00365528	0.00128981	0.00179265		B_ASV_203	Others		rpoB_ASV_364	0	0.001438	0.0110079	0	0.000283226	0.00189161	0.000588466	0	0.0229118	0.000870206	0.000272127	0.00196464	0	0	0.00072759	0.000211506	0	0.000198715		rpoB_ASV_364	Others
			B_ASV_20	0.00678716	0.00700188	0.0080401	0.00870782	0.00903577	0	0.008994	0.00685116	0.00362043	0.00419956	0.0085439	0.00524594	0.00500172	0.00602308	0.00513886	0.00765742	0.0113714	0.00564956		B_ASV_20	Others		rpoB_ASV_365	0.00042328	0.000507528	0.00299536	0	0	0.0213752	0	0	0.000619238	0	0	0.000235756	0.0119876	0	0	0.00197406	0	0.000728622		rpoB_ASV_365	Others
			B_ASV_204	0	0.000887919	0.00156625	0.00134764	0.00170813	0	0.00157471	0.00226574	0.00170528	0	0.00271724	0.00344817	0.00159368	0.00202646	0.00292045	0.00258805	0.00110555	0.00217291		B_ASV_204	Others		rpoB_ASV_370	0.00451499	0.00194553	0	0.00141483	0.000778871	0.0150383	0.00402118	0.0026948	0.00116967	0	0.000952446	0.0086444	0	0	0.00305588	0	0	0.00582897		rpoB_ASV_370	Mesorhizobium
			B_ASV_205	0.00266459	0.00101476	0	0.00155497	0.00123778	0.00114045	0.00938768	0.00102498	0.00320067	0.00107737	0.00123256	0.00109045	0.000612955	0.000900647	0.00117941	0	0.00152672	0.00258033		B_ASV_205	Rhizobiales		rpoB_ASV_371	0.000564374	0.00524446	0.00396885	0.00282965	0.00162855	0	0.00156924	0.00192485	0.00199532	0	0.00244915	0.00204322	0.00154679	0.00451344	0.0032014	0.00183305	0.00229821	0.000927337		rpoB_ASV_371	Others
			B_ASV_206	0.00223725	0.0010655	0.00274094	0.00308402	0.00151009	0	0.00102962	0.000944058	0.00217751	0.00200084	0.000784358	0.00150305	0.00132398	0.00146355	0.00216225	0.00114728	0.0017373	0.00160252		B_ASV_206	Others		rpoB_ASV_386	0.00246914	0.00524446	0.0018721	0.00275891	0.00467323	0.00122955	0.00147117	0.00146289	0	0.000669389	0.00142867	0.00125737	0.00141789	0.00410313	0.00203725	0.00126904	0.000835713	0.00304696		rpoB_ASV_386	Brucella
			B_ASV_207	0.00206129	0.00180121	0.0024799	0.0033691	0.00188142	0	0	0.0021039	0.00123305	0.00151712	0.0010925	0.00135569	0.000858138	0.0014917	0.00140406	0.00160085	0.00144775	0		B_ASV_207	Others		rpoB_ASV_401	0.00514991	0	0.000898607	0.000707414	0	0.00132413	0.0272656	0.000846936	0.00309619	0.000401633	0.000136064	0.00117878	0.000386698	0.00129932	0.00152794	0	0	0.000861098		rpoB_ASV_401	Others
			B_ASV_208	0.00336844	0.00360242	0.00159236	0	0	0	0.00451214	0	0.00118058	0.00164904	0.000896409	0.00297663	0	0.00059105	0	0	0	0.00111362		B_ASV_208	Others		rpoB_ASV_421	0	0	0.00262094	0	0.00254903	0	0.00460965	0.00369572	0	0.00174041	0.00340159	0.00353635	0.00393143	0.00492375	0	0.00430062	0	0.00198715		rpoB_ASV_421	Others
			B_ASV_210	0.00206129	0.00192805	0.00169677	0.00204737	0.00232702	0	0.00109018	0.00196903	0.00215127	0.000505706	0.00170878	0.00265244	0.00144657	0.00185759	0.00196568	0.00117396	0.000947618	0		B_ASV_210	Others		rpoB_ASV_447	0.000846561	0	0.00718886	0.00275891	0	0.0390618	0.00323656	0.00354173	0	0	0	0	0	0	0	0	0	0		rpoB_ASV_447	Brucella
			B_ASV_211	0.00160881	0.00187731	0.00177509	0.0016068	0.00146058	0.00151233	0.000938768	0.000836166	0.00338432	0.00340802	0.00148468	0.00194512	0.00127495	0.000534759	0.000477381	0.000800427	0.00144775	0.000679034		B_ASV_211	Others		rpoB_ASV_452	0.00162257	0.00236847	0	0	0.00389436	0.0325357	0	0.00284878	0	0	0	0	0	0.00109417	0	0	0	0		rpoB_ASV_452	Others
			B_ASV_212	0.00100551	0.000837181	0.00156625	0.00189188	0.0006684	0	0.00115075	0.00334466	0.00233492	0.000725578	0.00252115	0.0023872	0.00183887	0.00278638	0.00126365	0.00192102	0.00134246	0.00116794		B_ASV_212	Others
			B_ASV_213	0.00387119	0.00261302	0.00446382	0.00251387	0.002228	0	0	0.0011059	0.00170528	0.00147314	0.002185	0	0.00105428	0.00064734	0	0.00109392	0.000894972	0		B_ASV_213	Pyrinomonadales
			B_ASV_21	0.0107589	0.0106043	0.00887543	0.00702327	0.00742666	0.00138837	0.00457271	0.00291309	0.00537818	0.00633231	0.00327749	0.0038313	0.00407002	0.00923164	0.00761001	0.00618997	0.00721242	0.00605698		B_ASV_21	Others
			B_ASV_214	0.00201101	0.00126846	0.00253211	0.00163272	0.00183191	9.91695e-05	0.000969051	0.00175325	0.00110187	0.000703591	0.00182083	0.00212195	0.00115236	0.00258936	0.00182528	0.00114728	0.00128981	0.0027433		B_ASV_214	Others
			B_ASV_215	0.00178477	0	0.00159236	0.00181413	0.00136155	0	0.00151414	0	0	0	0.00322147	0.00327134	0.00191242	0.00287081	0.00188144	0.00221451	0.00168465	0.00206426		B_ASV_215	Others
			B_ASV_216	0.00271486	0.00210564	0.00172288	0.0014513	0.00146058	0	0.00269517	0.00118682	0	0.00127526	0.00145666	0.00114939	0.00147109	0	0.0028362	0.00176094	0.00163201	0.00162968		B_ASV_216	Rhizobiales
			B_ASV_217	0.000879817	0.00152215	0.00234938	0.00189188	0.00118827	0	0.00163527	0.00172628	0.00267597	0.0010334	0.00145666	0.00223984	0.000907174	0.00273009	0.00185336	0.000827108	0.00142143	0		B_ASV_217	Others
			B_ASV_218	0.00191046	0.00149678	0.00167067	0.00111439	0.00160911	0	0.00118103	0.0011059	0.00144293	0.000923463	0.00103647	0.00170935	0.00139754	0.00180129	0.00353823	0.00165422	0.00165833	0.00157536		B_ASV_218	Rhizobiales
			B_ASV_219	0.00208642	0.00228322	0.00135742	0.00204737	0.00131204	0	0.0012416	0.00237363	0.0015741	0.0010334	0.0010925	0.0032124	0.00132398	0.0026738	0.00126365	0.00088047	0.000658068	0.000679034		B_ASV_219	Chitinophagales
			B_ASV_220	0.00296624	0.00175047	0.00195782	0.00261753	0.00257458	0	0	0.00194206	0.00128552	0	0.00254916	0.00106098	0.00166724	0.00230791	0.00126365	0.001254	0.00110555	0.00233588		B_ASV_220	Sphingomonadales
			B_ASV_221	0.00150826	0.00167436	0.00208834	0.00129581	0.00146058	0.000272716	0.00109018	0	0.00162657	0.00114333	0.00277326	0.00309452	0.000882656	0.00154799	0.00157255	0.00141409	0.00121084	0.00209143		B_ASV_221	Others
			B_ASV_222	0.00188532	0.0017251	0.000783126	0.00184005	0.00193093	0	0.00227121	0.00129471	0.00094446	0.000593654	0.00156872	0.00212195	0.000833619	0.00295525	0.00109517	0.00312166	0.00102659	0.000814841		B_ASV_222	Others
			B_ASV_22	0.00789322	0.0065706	0.00976297	0.00660861	0.0103231	0	0.00820665	0.00857744	0.00445995	0.00393571	0.00725531	0.00710265	0.00478105	0.00576977	0.0073292	0.00688367	0.00687023	0.0075237		B_ASV_22	Sphingomonadales
			B_ASV_223	0.00223725	0.000761074	0.00164457	0.00204737	0.000990222	0	0.00187754	0.000863139	0.00215127	0.00202282	0.00142865	0.00114939	0.00144657	0.00104137	0.00176912	0.00128068	0.00176362	0.00130375		B_ASV_223	Rhizobiales
			B_ASV_224	0.00178477	0.00268913	0	0	0	0	0.00130216	0.0021039	0.00204633	0.000813527	0	0.00288821	0.00169176	0.00239234	0.0019376	0.00216115	0.00152672	0.00236304		B_ASV_224	Others
			B_ASV_225	0.00103064	0.000964027	0.00138352	0.00139947	0.000990222	0	0.000969051	0.00194206	0.00175775	0.00039577	0.000560255	0.00200407	0.000735547	0.000788066	0.000982842	0.00272145	0.00126349	0		B_ASV_225	Chitinophagales
			B_ASV_226	0.00138257	0.00134456	0.000861439	0.00132172	0.00168338	0.000867733	0.0012416	0.00161838	0.00186269	0.00131923	0.00106449	0.00135569	0.00208405	0.00146355	0.00115133	0.00130736	0.00142143	0.00181981		B_ASV_226	Others
			B_ASV_227	0.00130716	0.00136993	0	0.00152905	0	0	0.00233178	0.0011059	0.00118058	0.00105539	0.00168077	0.00170935	0.00156917	0.00258936	0.0019376	0.00258805	0.00155304	0.00230872		B_ASV_227	Others
			B_ASV_228	0.00248863	0.00241007	0.0024538	0.00308402	0.00287164	0	0	0.00285915	0	0	0.00361365	0	0	0.00289896	0	0.0016809	0	0		B_ASV_228	Others
			B_ASV_229	0.00243835	0.00134456	0.00271484	0.00233245	0.00183191	0	0.00121131	0.00194206	0.000603405	0.000747565	0.00319346	0.00120833	0.000882656	0.00219533	0.00182528	0.00144077	0.000684391	0.00146671		B_ASV_229	Pyrinomonadales
			B_ASV_230	0.000904955	0.00152215	0.00114859	0.00124397	0.00158435	0.000595017	0.0017564	0.000863139	0.0015741	0.00127526	0.000560255	0.00117886	0.000907174	0.000985083	0.00165679	0.00130736	0.00318505	0.000950648		B_ASV_230	Others
			B_ASV_231	0	0	0	0	7.42666e-05	0.027941	0.000302828	0	0	0	0	0	0	0	0.000112325	0	0	0		B_ASV_231	Others
			B_ASV_232	0.00163395	0.00200416	0.00219275	0.00298036	0.00106449	0	0.00112047	0.000890112	0.000918225	0.00118731	0.00170878	0.00170935	0.00115236	0.000816212	0.001039	0.00128068	0.00131614	0.00200994		B_ASV_232	Rhizobiales
			B_ASV_23	0.00238807	0.00177584	0.00462044	0.00507956	0.00559475	0	0.0136576	0.0169661	0.0110974	0.00536488	0.00683512	0.00562907	0.0120384	0.00470025	0.00645868	0.0140075	0.00923927	0.00171117		B_ASV_23	Others
			B_ASV_233	0.00261431	0.00213101	0.00328913	0.0025657	0.002228	0	0	0	0.00102317	0.00094545	0.0015407	0	0.00186338	0.001745	0.00129174	0	0.000763359	0.00157536		B_ASV_233	Pyrinomonadales
			B_ASV_234	0.00354441	0.00241007	0.00362848	0.00202146	0.00292115	0	0.00063594	0.000944058	0.00118058	0	0.000420192	0.00094309	0	0.00104137	0.00070203	0	0.000605422	0.000434582		B_ASV_234	Gemmatimonadales
			B_ASV_235	0.00095523	0.00197879	0.00208834	0.00199554	0.00126253	0	0.00148386	0.00275125	0	0.000923463	0.00210096	0.00215142	0.00132398	0	0.00117941	0.00269477	0.00113188	0.00152104		B_ASV_235	Chitinophagales
			B_ASV_236	0.00115633	0.000989396	0.000835335	0.00116623	0.00136155	0	0.00151414	0.00234666	0.00152163	0	0.00254916	0.00138516	0.0016182	0.00402477	0.00160063	0.00210779	0.00123717	0		B_ASV_236	Others
			B_ASV_237	0.00206129	0.00291745	0.00253211	0	0.00299542	0	0.00378536	0	0	0	0	0	0.00286863	0	0.00294853	0.00136073	0.00250066	0		B_ASV_237	Pyrinomonadales
			B_ASV_238	0.00248863	0.00109087	0.00135742	0.00217696	0.000990222	0	0.000817637	0.000836166	0.00170528	0.00101141	0.000448204	0.000766261	0.0013485	0.000309598	0	0	0.0019742	0.00111362		B_ASV_238	Others
			B_ASV_239	0	0	0.00080923	0.000777484	0	0.0109582	0	0.00102498	0.00545688	0.000813527	0	0.00162094	0.00068651	0	0.000561624	0.000933831	0.00134246	0.000842002		B_ASV_239	Others
			B_ASV_240	0.00138257	0.00213101	0.00177509	0.00103665	0.000618888	0	0.00109018	0.0016993	0.00128552	0.000747565	0.00254916	0.00250508	0.000612955	0.00140726	0.00157255	0.00138741	0.000973941	0.00124942		B_ASV_240	Others
			B_ASV_241	0.00168422	0.00175047	0.00140963	0.00152905	0.002228	0	0.00121131	0.000917085	0.00107564	0.000703591	0.00198891	0.00194512	0.00147109	0.00123839	0.0013479	0.00090715	0.000789681	0.00165684		B_ASV_241	Others
			B_ASV_242	0.00248863	0.00164899	0.00099196	0.00163272	0.00225275	0	0.00172612	0.00253547	0.00170528	0.00211077	0.00207295	0.00206301	0.00142206	0.00121024	0	0.00117396	0	0		B_ASV_242	Others
			B_ASV_243	0	0.00243544	0.00107027	0	0.00393613	0	0.000817637	0.0011059	0.00107564	0	0	0.000294716	0	0	0.00247115	0.00122732	0	0		B_ASV_243	Pyrinomonadales
			B_ASV_24	0.008949	0.0055051	0.00203613	0.00666045	0.00641168	0	0.00139301	0	0	0.0124228	0.00319346	0.00253456	0.0177267	0.00430622	0.00696414	0.0064301	0.014846	0.00505201		B_ASV_24	Others
			B_ASV_244	0.00110606	0.000938657	0.00135742	0.00155497	0.00116351	0.000471055	0.00163527	0.00153747	0.00110187	0.000703591	0.00106449	0.00150305	0.00154465	0.00199831	0.00160063	0.00114728	0.00107923	0.00160252		B_ASV_244	Others
			B_ASV_245	0.00100551	0.00104013	0.0012269	0.00137356	0.00146058	0.000818148	0.000757071	0.00207693	0.00181022	0.00116532	0.000840383	0.00176829	0.00127495	0.00101323	0.00101092	0.00157417	0.00189524	0.00141239		B_ASV_245	Rhizobiales
			B_ASV_246	0.00052789	0.000887919	0	0	0	0	0.0012416	0.0028052	0.00068211	0.000285834	0.00302538	0.00347765	0.00223116	0.00379961	0.00351015	0	0.000921295	0.00217291		B_ASV_246	Others
			B_ASV_247	0.00103064	0.00190268	0.0018795	0.0016068	0.00175764	0	0	0	0.000813285	0.000681603	0.00123256	0.00188618	0.00144657	0.00115395	0.00210609	0.00205443	0.00136878	0.00192846		B_ASV_247	Rhizobiales
			B_ASV_248	0.00110606	0.00157289	0.00130521	0.000958897	0.00094071	0	0.00178669	0.000755246	0.00136422	0.00109936	0.00120455	0.00132622	0.000882656	0.00104137	0.000617787	0.000640342	0.00207949	0.00105929		B_ASV_248	Others
			B_ASV_2	0.00563083	0.00306966	0.0024538	0.00108848	0.00227751	0.00728896	0.00296772	0.00242758	0.00540441	0.00136321	0.00142865	0.00232825	0.00152013	0.00185759	0.00494229	0.00130736	0.00794946	0.0080126		B_ASV_2	Rhizobiales
			B_ASV_249	0.00130716	0.00119235	0.00109638	0.00137356	0.0020052	0	0.000666223	0.000782219	0.00186269	0.000285834	0.00204493	0.00212195	0.000858138	0.00213904	0.00196568	0.00117396	0.00136878	0.00187413		B_ASV_249	Others
			B_ASV_250	0.00140771	0.000684966	0.00156625	0.00116623	0.00094071	0	0.00102962	0.00151049	0.00131175	0.000461731	0.00210096	0.00253456	0.00142206	0.00180129	0.0017972	0.00208111	0.00121084	0.00200994		B_ASV_250	Chitinophagales
			B_ASV_251	0.00223725	0.00175047	0.0018795	0.00269528	0.00143582	0	0	0.00277823	0.00204633	0.000703591	0.00319346	0	0.00115236	0	0.00213417	0.00106724	0.00118452	0		B_ASV_251	Pyrinomonadales
			B_ASV_252	0.00158367	0.00114161	0.00164457	0.00132172	0.00131204	0	0.00109018	0.00107892	0.00118058	0.000527693	0.00179282	0.00162094	0.00120139	0.00213904	0.00182528	0.00202775	0.00121084	0.00135807		B_ASV_252	Others
			B_ASV_253	0.00103064	0.000913288	0.001253	0.00155497	0.0026736	0	0.000999334	0.00151049	0.00068211	0.000527693	0.00128859	0.00150305	0.00198598	0.000872502	0.00157255	0.0023746	0.00134246	0.00114078		B_ASV_253	Chitinophagales
			B_ASV_254	0	0	0	0.00178821	0.00116351	0	0.00190782	0.00121379	0.000865755	0	0.00226903	0	0.00147109	0.00109766	0.00278004	0.00277481	0.00184259	0.00255317		B_ASV_254	Pyrinomonadales
			B_ASV_255	0.00115633	0.00162362	0.0012269	0.00124397	0.00354004	0	0.0019381	0.00347953	0	0.000593654	0.00128859	0.00253456	0.000465846	0	0	0.000613661	0.000973941	0.00228155		B_ASV_255	Sphingomonadales
			B_ASV_256	0.00180991	0	0.00232327	0	0.00264884	0.00042147	0.00242263	0.00164536	0	0.000703591	0.00243711	0.00212195	0.00142206	0	0.00154447	0.00261473	0.00126349	0.00187413		B_ASV_256	Sphingomonadales
			B_ASV_257	0	0	0	5.18323e-05	0	0.024123	0	0.000215785	0	0	0	0	0	0	0	0	0	0.000896325		B_ASV_257	Others
			B_ASV_258	0.00133229	0	0.000939751	0.00178821	0.00126253	0.000198339	0.000938768	0.00102498	0.00173151	0.000703591	0.00126057	0.00176829	0.0010788	0.00168871	0.00174104	0.00218783	0.00186891	0.00247168		B_ASV_258	Others
			B_ASV_259	0	0	0	0.00279894	0.00165862	0	0.00311913	0.00191509	0	0	0	0	0.00205953	0.00360259	0.00244307	0.00218783	0.00252698	0.00437298		B_ASV_259	Others
			B_ASV_261	0.00140771	0.00157289	0.00180119	0.0016068	0.000594133	0	0.00208952	0	0.00123305	0	0.002185	0.00268191	0	0.00188573	0.0017972	0.0011206	0.00221111	0.00211859		B_ASV_261	Sphingomonadales
			B_ASV_262	0	0	0.00172288	0	0.00198044	0	0	0	0.00144293	0	0.00249314	0.00359553	0.00186338	0.00433437	0.00233074	0.00218783	0.00207949	0.00146671		B_ASV_262	Chitinophagales
			B_ASV_26	0.00691285	0.00220711	0.00616059	0.00601254	0.0159426	0.00238007	0.00221065	0.00329072	0.00220374	0.0133023	0.00467813	0.0025935	0.0242485	0.00230791	0	0.00517609	0.00465912	0		B_ASV_26	Others
			B_ASV_263	0.00304165	0.00190268	0.00305419	0.00189188	0.00316871	0	0.00157471	0.00307493	0	0	0.00170878	0.000913619	0	0.00160428	0	0	0	0		B_ASV_263	Others
			B_ASV_264	0.0017345	0.00058349	0.000835335	0.00152905	0.00106449	0	0.00178669	0.00151049	0	0.000637629	0.00375371	0.00173882	0.000833619	0.00177315	0.00120749	0.00256137	0.000421163	0.00122226		B_ASV_264	Others
			B_ASV_265	0.00125688	0.00169973	0.00146184	0.00124397	0.000841688	0	0.00272546	0.000890112	0.000865755	0.000857501	0.000644294	0.00132622	0.000882656	0	0.000477381	0	0.0011582	0		B_ASV_265	Others
			B_ASV_266	0.00110606	0.00251154	0.00219275	0.00132172	0.00131204	0	0.00145358	0	0.00259727	0.00114333	0	0	0.00115236	0	0	0.00202775	0.00118452	0.0015482		B_ASV_266	Others
			B_ASV_267	0.00201101	0	0.00234938	0.0016068	0.00193093	0.00136358	0	0.00191509	0	0	0.0015407	0.00117886	0.00132398	0.0011821	0.001039	0.00210779	0.00121084	0.000923486		B_ASV_267	Rhizobiales
			B_ASV_268	0.000578165	0.000887919	0.002506	0.000855232	0.0020052	0.000892525	0.000726788	0.000944058	0.00141669	0.000373782	0.00081237	0.00250508	0.00117687	0.000394033	0.00106709	0.0011206	0.00178994	0.000488905		B_ASV_268	Others
			B_ASV_269	0.00108092	0.0017251	0.00172288	0.00126989	0	0	0	0	0.00207257	0.000791539	0.002185	0.00203354	0.00176531	0.00129468	0	0.00178762	0.0023164	0.00184697		B_ASV_269	Others
			B_ASV_270	0	0.000558121	0.000704814	0.00108848	0.000618888	0	0.000666223	0.000377623	0.00283338	0.00147314	0.000700319	0.00103151	0.00095621	0.000309598	0.00131982	0.00114728	0.00126349	0.00100497		B_ASV_270	Others
			B_ASV_271	0.000477615	0.00086255	0.000783126	0.000829316	0.000767422	0	0.00121131	0.00156444	0.000865755	0.000857501	0.000672307	0.00114939	0.00068651	0.00123839	0.00154447	0.00106724	0.000684391	0.000706196		B_ASV_271	Sphingomonadales
			B_ASV_272	0.00115633	0.000558121	0.000391563	0.000881149	0.00094071	0.00466096	0.00102962	0.00175325	0	0.000637629	0.00081237	0	0.00747806	0.000281452	0.00022465	0.000106724	0.0011582	0.000733357		B_ASV_272	Others
			B_ASV_273	0.00150826	0	0.00133131	0	0.00170813	0.000867733	0.0021198	0.0014026	0.00291209	0.00193487	0.00100846	0.00212195	0	0.000928793	0.00190952	0.00221451	0.000789681	0.000950648		B_ASV_273	Others
			B_ASV_27	0.00361982	0.0117205	0.00368069	0.00774892	0.00537195	0.00706582	0.002998	0.00833468	0.00267597	0.0219432	0.00380974	0.00156199	0.00404551	0	0.00258347	0	0.0130034	0.00200994		B_ASV_27	Others
			B_ASV_274	0.00052789	0.00086255	0.00167067	0.00168455	0.000891199	0	0.00127188	0.00172628	0.00144293	0	0.00126057	0.0034187	0.000514883	0.00225162	0.00311701	0	0.00121084	0.00195562		B_ASV_274	Others
			B_ASV_275	0.000553028	0	0.00167067	0.00139947	0.000272311	0	0.000969051	0.000755246	0.000760815	0.00252853	0.0010925	0.00038313	0.000318737	0.000168871	0.00140406	0.000480256	0.00189524	0.00152104		B_ASV_275	Chitinophagales
			B_ASV_276	0.000754129	0.000304429	0.000208834	0.00046649	0	0.000446263	0.00115075	0.000485515	0	0.00239661	0.00179282	0.00094309	0.00169176	0.00129468	0.00252731	0.00240128	0.00186891	0.00184697		B_ASV_276	Others
			B_ASV_277	0.00105578	0.00149678	0.00080923	0.000570155	0.0013368	0	0.00102962	0.00107892	0.00110187	0.000923463	0.00151269	0.00167988	0.00122591	0	0.00109517	0.00106724	0.000789681	0.00116794		B_ASV_277	Others
			B_ASV_278	0.00130716	0.000786443	0.00138352	0.000829316	0.000717911	0	0.00184725	0.00142957	0.00160034	0.000659616	0.000700319	0.000795733	0	0.00126654	0.00117941	0.0018143	0.00152672	0.00138523		B_ASV_278	Others
			B_ASV_280	0.00110606	0	0	0	0	0	0.00145358	0.00248152	0	0.00116532	0.00201692	0.00141464	0.0018879	0.00295525	0.00255539	0.00192102	0.00136878	0.00173833		B_ASV_280	Others
			B_ASV_281	0.000377064	0.000938657	0.000887543	0.00106256	0.00123778	0	0.0019381	0.00178022	0.0014954	0.00039577	0.00204493	0.00241667	0.000882656	0.00180129	0.00123557	0.00165422	0.00102659	0.00160252		B_ASV_281	Sphingomonadales
			B_ASV_282	0.00103064	0.000964027	0.00120079	0.00184005	0.00158435	0.000471055	0	0.00124076	0.000760815	0	0.000756345	0.00144411	0.000637474	0.0023642	0.00137598	0.000853789	0.00123717	0.00222723		B_ASV_282	Chitinophagales
			B_ASV_28	0.00558055	0.00431275	0.00660436	0.00777484	0.00683253	0.00101649	0.00832778	0.00566435	0.00432878	0.00371584	0.00551852	0.00783944	0.00708576	0.00788066	0.00825588	0.00731057	0.00618584	0.00619279		B_ASV_28	Rhizobiales
			B_ASV_283	0	0.00131919	0	0.00134764	0.00136155	0	0.00290715	0.00183417	0.00139046	0	0	0.00232825	0.000833619	0.00143541	0.00120749	0.00146745	0.00213214	0.0020371		B_ASV_283	Others
			B_ASV_284	0.00163395	0.00202953	0	0.00204737	0.00160911	0	0	0.0016993	0	0	0	0	0	0.00222347	0.00204993	0.00258805	0.00307976	0		B_ASV_284	Others
			B_ASV_285	0.00128202	0	0	0.00209921	0.00205471	4.95847e-05	0	0	0	0	0.000980447	0.00100203	0.00210857	0.00315227	0.00336975	0.00218783	0	0.00146671		B_ASV_285	Others
			B_ASV_287	0.00115633	0.00101476	0.000861439	0.00253978	0.00168338	0	0.000969051	0.000485515	0.00175775	0.000923463	0.00112051	0.00162094	0	0.000534759	0.00109517	0.00205443	0.000789681	0.000950648		B_ASV_287	Others
			B_ASV_288	0.00143284	0.000938657	0.00240159	0.0024102	0.000866444	0	0.00084792	0.00186114	0.00123305	0.000923463	0.00114852	0.00109045	0.000833619	0	0.00101092	0.0011206	0.00152672	0.00108645		B_ASV_288	Others
			B_ASV_289	0	0.00159825	0.00180119	0.00171046	0.000618888	0.00094211	0.00121131	0	0.0010494	0.00123128	0.00117654	0.000854676	0.00117687	0.00109766	0.00115133	0	0.00292182	0.00181981		B_ASV_289	Others
			B_ASV_290	0.00120661	0.00147141	0.00107027	0.00108848	0.000891199	0.000396678	0.00142329	0.00105195	0.00062964	0.00136321	0.000672307	0.00135569	0.00105428	0.000450324	0.00151639	0.00170758	0.00105291	0.00141239		B_ASV_290	Others
			B_ASV_291	0	0.00111624	0.00104417	0.000984813	0.00175764	0.000272716	0.00202895	0.000728273	0.00107564	0.000923463	0.0013166	0.00209248	0	0.000872502	0.00115133	0.00146745	0.00086865	0.000950648		B_ASV_291	Others
			B_ASV_292	0.00118147	0.00164899	0.000234938	0.00121806	0.000371333	0	0	0.000566435	0.00954954	0.000285834	0.00103647	0.00194512	0.000220664	0.00059105	0.000730111	0	0.000526454	0.000325936		B_ASV_292	Others
			B_ASV_29	0.00103064	0.000684966	0.00104417	0.000544239	0.000346578	0.104128	0.000726788	0.00191509	0.00354173	0.000681603	0	0.00106098	0.000220664	0.000619195	0.00275196	0.000480256	0.000816004	0.00516066		B_ASV_29	Chitinophagales
			B_ASV_293	0.00138257	0.000913288	0.00180119	0.00129581	0.00207947	0	0.00196838	0	0	0.000593654	0.00148468	0.00256403	0.000931692	0.00129468	0	0.00141409	0.000684391	0.00149388		B_ASV_293	Others
			B_ASV_294	0.000678716	0.00086255	0.00214055	0.00111439	0.00453026	0	0.00242263	0.000971031	0.00078705	0.000197885	0.00081237	0.000825204	0.000882656	0.00137912	0.000449299	0.00120064	0	0.00103213		B_ASV_294	Sphingomonadales
			B_ASV_295	0.00160881	0.000887919	0.000887543	0.00132172	0.000693155	0	0.00148386	0.00126773	0.000655875	0.000527693	0.00184884	0.00153252	0.00110332	0.00121024	0.00126365	0.00136073	0.00118452	0.000842002		B_ASV_295	Others
			B_ASV_296	0.000477615	0.000913288	0.00099196	0.000881149	0	0.000867733	0.000969051	0.000458542	0.0020988	0.00435347	0	0.000825204	0.00127495	0.000534759	0.000533543	0	0.00329034	0.000488905		B_ASV_296	Others
			B_ASV_297	0.00120661	0.00121772	0.0012269	0.00132172	0.00141107	0	0.000908485	0.00132168	0.00131175	0.000373782	0.000924422	0.00182724	0.000882656	0.00137912	0.00171295	0.00120064	0.000973941	0.0011951		B_ASV_297	Rhizobiales
			B_ASV_298	0	0	0	0	0	0	0.00339168	0	0	0	0.00179282	0.00117886	0.00181435	0.00258936	0.0022465	0.00170758	0.00336931	0.00440014		B_ASV_298	Pyrinomonadales
			B_ASV_299	0.000402202	0.00152215	0.000365459	0.00137356	0	0.00106607	0.000121131	0.000944058	0.0088412	0.000329808	0.00207295	0.000117886	9.80729e-05	0.000309598	0	0.00088047	0	0.00019013		B_ASV_299	Others
			B_ASV_300	0.00268973	0	0	0.00248795	0.00163387	0.00141316	0	0.000836166	0.00133799	0	0.00114852	0.00111992	0.00137302	0.00140726	0.00146022	0	0	0.00236304		B_ASV_300	Others
			B_ASV_301	0.00095523	0.000811812	0.0018534	0.000958897	0.00165862	0	0	0.000674327	0.00136422	0.00145116	0.000616281	0.00100203	0.00127495	0.000534759	0.00123557	0.00141409	0.000816004	0.00165684		B_ASV_301	Others
			B_ASV_30	0.00475101	0.0233396	0.00511642	0.00515731	0.00641168	0.00290071	0.00378536	0.00237363	0.00280715	0.0133902	0.00249314	0.00524594	0.00424165	0.00301154	0.00640252	0.00245464	0.00539616	0.00812125		B_ASV_30	Others
			B_ASV_302	0.000653578	0.0013953	0.00099196	0.000829316	0.000866444	0	0.00148386	0.00145655	0.0020201	0.000571667	0	0.00397866	0.000882656	0.00135097	0.00207801	0.000613661	0.000605422	0		B_ASV_302	Pyrinomonadales
			B_ASV_303	0.000754129	0	0	0	0.00118827	0	0.00275574	0.00196903	0.00196763	0.00288032	0.00299737	0.00209248	0.00183887	0.00137912	0	0.00141409	0	0		B_ASV_303	Others
			B_ASV_304	0.000452477	0	0.000652605	0	0	0.00619809	0.0116892	0.000296704	0	0	0.000672307	0	0	0.000309598	0.000308893	0	0.000315873	0.00176549		B_ASV_304	Sphingomonadales
			B_ASV_305	0.00100551	0	0	0.00134764	0.000717911	0	0.000938768	0.00115984	0.00073458	0.000747565	0.000616281	0.000884147	0.00164272	0.00199831	0.00174104	0.00333511	0.00186891	0.00184697		B_ASV_305	Others
			B_ASV_307	0.00377064	0.00109087	0.00159236	0	0.00210422	0	0	0.0032098	0	0.00217673	0	0	0.00201049	0	0	0.00205443	0	0.00122226		B_ASV_307	Others
			B_ASV_308	0.000829542	0.00129383	0.00177509	0.00194371	0.000965466	0	0.00145358	0.00124076	0.00162657	0.000747565	0.000840383	0	0.00127495	0.000788066	0.00106709	0.000987193	0.00102659	0		B_ASV_308	Pyrinomonadales
			B_ASV_309	0.000930092	0.0023847	0.000678709	0.00202146	0.00126253	0	0.000454243	0.00134865	0.00078705	0.00237462	0.000364166	0.00106098	0.000441328	0.00064734	0.00109517	0.000453575	0.000947618	0.000760518		B_ASV_309	Others
			B_ASV_310	0.000930092	0.000532752	0.000391563	0.0008034	0.00121302	0	0.000817637	0.00164536	0.00136422	0.000439744	0.00142865	0	0.000858138	0.00357444	0.00143214	0.00109392	0.0011582	0.00135807		B_ASV_310	Gemmatimonadales
			B_ASV_311	0	0	0	0.000751568	0.000693155	0	0.00172612	0.00204995	0.000918225	0.00169301	0	0.00153252	0.0013485	0	0.00202185	0.00162753	0	0		B_ASV_311	Others
			B_ASV_312	0.000578165	0	0.000965856	0.000647903	0.000767422	0.00448742	0.000333111	0.000485515	0.00443372	0.000417757	0.000476217	0.000235773	0.000441328	0.000450324	0.001039	0.00058698	0.00142143	0.0011951		B_ASV_312	Rhizobiales
			B_ASV_31	0.00497725	0.00497235	0.0080401	0.00507956	0.00660973	0.00238007	0.00457271	0.00480121	0.00729333	0.0105099	0.00310942	0.0047744	0.00490364	0.00273009	0.00480189	0.00699039	0.00626481	0.00559524		B_ASV_31	Rhizobiales
			B_ASV_313	0.00125688	0.00167436	0.00174898	0.000596071	0.00103973	0.00215694	0	0.000485515	0.000865755	0.00237462	0	0.00117886	0.000661992	0.00191388	0	0	0.000921295	0.00225439		B_ASV_313	Others
			B_ASV_3	0.0264951	0.0181136	0.0209095	0.0299591	0.0194826	0.00495847	0.0204712	0.015995	0.0187843	0.0247136	0.0230825	0.0221921	0.0172118	0.0184914	0.0233074	0.0223319	0.0245064	0.0238205		B_ASV_3	Rhizobiales
			B_ASV_314	0.00125688	0.00119235	0.00146184	0.00103665	0.000965466	0	0.000878202	0.00102498	0.000603405	0.000285834	0.000840383	0.00150305	0.000809101	0.00143541	0.00120749	0.00101387	0.000816004	0.00116794		B_ASV_314	Others
			B_ASV_315	0.000653578	0	0.000913647	0.00243612	0	0	0.000454243	0	0	0.00571667	0.000644294	0	0.000809101	0.000506614	0.000645868	0.000773746	0.00247434	0		B_ASV_315	Chitinophagales
			B_ASV_316	0.00113119	0.000913288	0.00146184	0.000881149	0.0015596	0	0	0.000728273	0.00078705	0.000505706	0.00142865	0.00194512	0.000931692	0.00135097	0.00154447	0.00117396	0.00100026	0.00103213		B_ASV_316	Others
			B_ASV_317	0.00276514	0.00111624	0.000678709	0.00238428	0.000495111	0.00270237	0.00166556	0.00126773	0	0	0.000924422	0.000884147	0.000809101	0.00168871	0.000365056	0	0	0.0015482		B_ASV_317	Others
			B_ASV_318	0.00155853	0.00149678	0.00109638	0.00173638	0.0006684	0	0.00133245	0.00129471	0	0.0010334	0.00142865	0.00147358	0.00120139	0.000872502	0.00129174	0.00109392	0.00131614	0.000733357		B_ASV_318	Others
			B_ASV_319	0	0	0	0	0	0	0	0	0.00212504	0.000615642	0.00260519	0.00156199	0.00196146	0.00225162	0.00325742	0.00200107	0.00131614	0.00195562		B_ASV_319	Others
			B_ASV_320	0.000804404	0.00104013	0.000939751	0.000907065	0.000990222	0.000371885	0.00115075	0.000944058	0.0020988	0.000593654	0.00081237	0.00433232	0	0.00106952	0.000617787	0.000667022	0.00028955	0.000516066		B_ASV_320	Others
			B_ASV_32	0.0126191	0.00898067	0.00151404	0.00412067	0.00675826	0.000867733	0.00520865	0.00148352	0.00758192	0.0214815	0.00145666	0.00206301	0.000661992	0.00278638	0.00199377	0.000560299	0.00305344	0.00282478		B_ASV_32	Others
			B_ASV_322	0.000326789	0	0.00101806	0.000829316	0	0	0.000514808	0.000755246	0.00073458	0.000747565	0.000896409	0.00114939	0.00203501	0	0.00204993	0.000960512	0.00271124	0.00331369		B_ASV_322	Others
			B_ASV_323	0.00113119	0.00121772	0.00114859	0	0.00126253	0	0	0.0016993	0.000760815	0	0.00187686	0.000825204	0.00125043	0.00106952	0	0.00261473	0.000947618	0		B_ASV_323	Gemmatimonadales
			B_ASV_324	0.00125688	0.00309503	0.00174898	0.00155497	0.00103973	0	0	0.00118682	0.000996931	0	0.00100846	0	0	0.00143541	0.00146022	0.0018143	0.000842327	0.000760518		B_ASV_324	Pyrinomonadales
			B_ASV_325	0.000829542	0.00284134	0.00292367	0	0	0	0.00339168	0	0.00383031	0	0	0.00315346	0	0	0	0	0	0		B_ASV_325	Others
			B_ASV_326	0.00158367	0.00159825	0	0.00189188	0.00160911	0	0	0.00202298	0	0	0.000728332	0.00247561	0.0010788	0.00177315	0.00280812	0.000933831	0.0005791	0		B_ASV_326	Others
			B_ASV_327	0.000402202	0.000482013	0.000913647	0.00103665	0.00331724	9.91695e-05	0.000666223	0.00547554	0.000341055	0.00039577	0.000672307	0.000825204	0.00132398	0	0	0.000533618	0.00136878	0		B_ASV_327	Others
			B_ASV_328	0	0.00182658	0.00112248	0.00129581	0.00158435	0	0	0.00121379	0.00115434	0.000659616	0.00173679	0.00106098	0.00139754	0.00180129	0.00162871	0.0011206	0	0.00179265		B_ASV_328	Others
			B_ASV_329	0	0	0	0	0.000346578	0	0.00239234	0.00269731	0.00041976	0.00118731	0.00378172	0	0.00176531	0.000928793	0.00129174	0.00208111	0.000894972	0.00162968		B_ASV_329	Pyrinomonadales
			B_ASV_330	0.00128202	0.000786443	0.00133131	0.00126989	0.00202995	0.000148754	0.000817637	0.00115984	0.00144293	0	0.000980447	0.000972562	0.000514883	0.00213904	0.000758193	0.000506937	0.000631745	0.00059755		B_ASV_330	Gemmatimonadales
			B_ASV_331	0.000879817	0.00175047	0.000548188	0.00108848	0.00103973	0	0.00084792	0.0011059	0.00139046	0	0.0010925	0.00182724	0	0.00135097	0.00092668	0.000560299	0	0.000271614		B_ASV_331	Others
			B_ASV_332	0	0.00104013	0.00227107	0.00116623	0	0	0	0	0.00073458	0.000791539	0.00114852	0.000501017	0.00112784	0.000562905	0.00266772	0.00269477	0.00105291	0.000733357		B_ASV_332	Others
			B_ASV_33	0.00515321	0.00378	0.00446382	0.0056238	0.00544622	0.00287591	0.00490582	0.006015	0.00461736	0.00351795	0.00456608	0.00792785	0.00684058	0.00799325	0.00522311	0.00450907	0.00450118	0.00556808		B_ASV_33	Others
			B_ASV_333	0	0	0.0018534	0	0	0.00257841	0.00947853	0.00102498	0	0	0	0	0	0	0.000814355	0.00144077	0	0		B_ASV_333	Rhizobiales
			B_ASV_334	0.000628441	0	0.000757022	0.0008034	0	0.0110326	0	0.000512489	0	0.00180295	0.000868396	0	0.000343255	0	0	0.000400213	0.0011582	0.000244452		B_ASV_334	Others
			B_ASV_335	0.000904955	0.00185195	0.00154015	0.00134764	0.00126253	0	0.00084792	0.0011059	0.000550935	0.000439744	0.00168077	0.00117886	0.000539401	0.00112581	0.000898599	0.000426894	0.000605422	0.000760518		B_ASV_335	Others
			B_ASV_336	0.00105578	0	0.000417667	0.000570155	0.00153484	0	0.000454243	0.00172628	0	0.00457334	0.000672307	0	0.00120139	0.0014917	0	0.000747065	0.00263227	0		B_ASV_336	Chitinophagales
			B_ASV_337	0.00133229	0.00129383	0.00195782	0.00171046	0.000346578	0	0.00139301	0.00118682	0.00320067	0.00116532	0.00106449	0.00117886	0.00112784	0	0	0	0.000973941	0		B_ASV_337	Chitinophagales
			B_ASV_338	0	0	0.000600397	0.000596071	0.000792177	0.000247924	0.00148386	0.000836166	0.00212504	0.00015391	0.00081237	0.000471545	0.00159368	0.00250493	0.000786274	0.00194771	0.0023164	0		B_ASV_338	Others
			B_ASV_339	0	0.00101476	0.00107027	0.000855232	0.00094071	0	0.000514808	0.000269731	0.00139046	0.00268244	0.000700319	0.0023872	0.000637474	0.000365888	0.00115133	0.000533618	0.00128981	0.00173833		B_ASV_339	Others
			B_ASV_340	0.00105578	0.0010655	0.0012269	0.00137356	0.00101498	9.91695e-05	0.000787354	0.00194206	0.00120681	0	0.00120455	0	0.000784583	0.00171686	0.00188144	0.000773746	0.000789681	0.000896325		B_ASV_340	Pyrinomonadales
			B_ASV_341	0	0	0	0	0	0	0.00160499	0.00145655	0.00165281	0.000703591	0.00268923	0.00344817	0.000980729	0	0.00146022	0.00146745	0.00142143	0.00260749		B_ASV_341	Others
			B_ASV_34	0.00100551	0.00169973	0.00448992	0.0024102	0.00113875	0.0271228	0.00139301	0.00191509	0.037175	0.00241859	0.00100846	0.00371342	0.000882656	0.000309598	0.00131982	0.00120064	0.00184259	0.00211859		B_ASV_34	Rhizobiales
			B_ASV_342	0.00148312	0.000735705	0.00112248	0.00132172	0.000866444	0	0.000726788	0.00159141	0.00094446	0.000439744	0.0010925	0.00117886	0.00112784	0.00129468	0.000730111	0.000667022	0	0.00152104		B_ASV_342	Others
			B_ASV_343	0	0.000735705	0.000339355	0	0.0002228	0.00959464	0.000817637	0	0.00110187	0.00140718	0	0.000265244	0.000196146	0	0	0.000560299	0.000526454	0.000325936		B_ASV_343	Rhizobiales
			B_ASV_344	0.000477615	0.000837181	0.000861439	0.00119214	0.000272311	0	0.000666223	0.00132168	0.000813285	0.000791539	0.00114852	0.00194512	0.00110332	0.000844357	0.00126365	0.00210779	0.000894972	0.000923486		B_ASV_344	Others
			B_ASV_345	0	0.000355168	0.000913647	0	0.00438173	0	0.00166556	0.0021039	0	0.000615642	0.00190487	0.000913619	0.000318737	0.000478469	0.000814355	0.00104055	0.000658068	0.00108645		B_ASV_345	Sphingomonadales
			B_ASV_346	0.00103064	0	0.000626501	0.000751568	0	0.00104128	0	0	0	0.00470526	0.00619082	0	0	0	0	0	0.0013951	0		B_ASV_346	Others
			B_ASV_347	0.00052789	0.000989396	0.00104417	0.00103665	0.000173289	0.000644601	0.00154442	0.000755246	0.000760815	0.00164904	0.000588268	0.00153252	0.00110332	0	0.000814355	0.000400213	0.00207949	0.00135807		B_ASV_347	Chitinophagales
			B_ASV_348	0	0	0	0	0	0	0.00166556	0.00148352	0	0.000769552	0.00274525	0.00182724	0.00257441	0.0020546	0	0.00122732	0.00221111	0.00263465		B_ASV_348	Chitinophagales
			B_ASV_349	0.000829542	0.00134456	0.000939751	0.00103665	0.00116351	0	0.00293744	0.000863139	0.000865755	0.000417757	0	0.00120833	0.00137302	0.00106952	0.00112325	0.000747065	0.00100026	0.000651873		B_ASV_349	Others
			B_ASV_350	0.000703854	0.000456644	0.00182729	0	0.000148533	0.00185943	0.00614742	0.000728273	0.000393525	0	0.000728332	0.00132622	0.000245182	0.000394033	0.000758193	0.000320171	0.000552777	0.0020371		B_ASV_350	Rhizobiales
			B_ASV_35	0.00281541	0.0100969	0.00712645	0.00248795	0.00925857	0.0019586	0.0137787	0.00285915	0.00448619	0.00558475	0.00930024	0.00153252	0.0049772	0.00602308	0.00165679	0.00522946	0.00365886	0.00220007		B_ASV_35	Others
			B_ASV_351	0	0	0.000626501	0.00114031	0	0	0.00154442	0.000863139	0.00078705	0.00136321	0.00145666	0	0.000980729	0.00180129	0.00199377	0.00090715	0.00123717	0.00108645		B_ASV_351	Pyrinomonadales
			B_ASV_352	0.00123174	0.00142067	0.000939751	0.000881149	0.000990222	0	0	0	0.000970695	0.000637629	0.000644294	0.00223984	0.00120139	0.00216718	0.00112325	0	0.000894972	0.00160252		B_ASV_352	Others
			B_ASV_353	0.00143284	0.00114161	0.000783126	0.00108848	0.000470355	0	0	0	0	0	0.00120455	0.00111992	0.0013485	0.00154799	0.00278004	0.00104055	0.000763359	0		B_ASV_353	Others
			B_ASV_354	0.000854679	0	0	0	0	0	0	0.00267034	0.00160034	0	0.00299737	0.00265244	0.00149561	0.00197017	0.00120749	0.0016809	0.00121084	0		B_ASV_354	Others
			B_ASV_355	0	0	0.000678709	0	0.000792177	0	0	0	0.00217751	0.00101141	0.0015407	0.00232825	0.00112784	0.00163242	0.00171295	0.00160085	0.00136878	0.00247168		B_ASV_355	Others
			B_ASV_356	0.00206129	0.0017251	0.00206223	0.0016068	0	0.00156192	0.00199867	0	0	0.00246257	0	0	0	0	0	0.00133404	0.00184259	0		B_ASV_356	Others
			B_ASV_357	0	0	0.00112248	0	0	0	0	0	0	0.00905873	0.000308141	0	0.00313833	0	0.00199377	0	0	0		B_ASV_357	Others
			B_ASV_358	0.00115633	0.00218174	0	0.00142539	0.0013368	0	0.00115075	0.000917085	0.000708345	0.00054968	0	0.00106098	0.000661992	0	0.000589705	0.00090715	0.00100026	0.00138523		B_ASV_358	Rhizobiales
			B_ASV_359	0.000678716	0.00268913	0.00130521	0	0	0	0.00351281	0	0	0	0.00274525	0	0.00129947	0.00191388	0.00151639	0	0	0		B_ASV_359	Others
			B_ASV_360	0.00150826	0	0.00182729	0	0.000965466	0	0.00242263	0.00285915	0.00167904	0.0010334	0.00308141	0	0	0	0	0.0011206	0	0.00152104		B_ASV_360	Pyrinomonadales
			B_ASV_361	0.00100551	0.000811812	0.000704814	0.00147722	0	0	0.00157471	0.000998004	0.00073458	0.000373782	0.00159673	0.000648375	0.000760065	0.00166057	0.00112325	0.0011206	0.000631745	0.00187413		B_ASV_361	Others
			B_ASV_362	0.00135743	0.0010655	0.0018795	0.00119214	0.00103973	0	0.00154442	0	0.00120681	0	0.000532243	0.00147358	0.00127495	0.000619195	0.000617787	0.00133404	0.000973941	0		B_ASV_362	Others
			B_ASV_36	0.00276514	0.0027145	0.00451603	0.0062717	0.00745142	0.000818148	0.00484525	0.00703997	0.00396149	0.00200084	0.00593871	0.00615956	0.00806649	0.00568534	0.00665525	0.00763074	0.0089234	0.00510634		B_ASV_36	Others
			B_ASV_363	0.00118147	0.00114161	0.00080923	0.00126989	0.001114	0	0	0.00115984	0.00162657	0.00129725	0	0.00120833	0.00095621	0.000900647	0	0	0.0013951	0.00171117		B_ASV_363	Others
			B_ASV_364	0.000653578	0.000786443	0.00120079	0.000829316	0.0006684	0	0.00112047	0.000809192	0.00118058	0.000615642	0.000868396	0.00167988	0.00120139	0.000956938	0.001039	0.00106724	0.0005791	0.00157536		B_ASV_364	Others
			B_ASV_365	0	0.00294282	0.0018534	0.00181413	0	0	0	0.00121379	0.00233492	0.00112135	0	0.00235773	0	0	0	0.00165422	0	0.00143955		B_ASV_365	Others
			B_ASV_366	0.00133229	0.000608859	0.000626501	0.000725652	0.0004456	0.000198339	0.00115075	0.000782219	0.000813285	0.000615642	0.000672307	0.00109045	0.00095621	0.0014917	0.000898599	0.0016809	0.000789681	0.000977809		B_ASV_366	Others
			B_ASV_367	0.000728991	0.000761074	0.000887543	0.00103665	0.000792177	0	0.00136273	0.00175325	0	0.000483718	0.00156872	0.000884147	0.000637474	0.000759921	0.00126365	0.000960512	0.000763359	0		B_ASV_367	Rhizobiales
			B_ASV_368	0	0	0	0	0	0.000396678	0	0	0.00083952	0.00252853	0.00081237	0.00241667	0.00102977	0.00177315	0.000786274	0	0.00105291	0.00320504		B_ASV_368	Others
			B_ASV_369	0.00135743	0.00202953	0	0.00274711	0.00106449	0	0.000908485	0.00221179	0.000498465	0	0.00179282	0	0	0.00137912	0.00182528	0	0	0.00078768		B_ASV_369	Pyrinomonadales
			B_ASV_370	0	0.00159825	0.00232327	0.00137356	0	0	0	0.00202298	0	0	0	0.00117886	0.00169176	0.00242049	0.00106709	0.00141409	0.00086865	0.00122226		B_ASV_370	Others
			B_ASV_371	0.000553028	0.0010655	0.00109638	0.00101073	0.000841688	0.00151233	0.00142329	0.000782219	0.00301703	0.000659616	0.000252115	0.000412602	0	0	0.000617787	0.00029349	0.000236904	0.00228155		B_ASV_371	Others
			B_ASV_372	0.00143284	0.00058349	0.0018534	0	0	0.00964423	0	0	0	0	0	0.00194512	0	0.000337743	0	0	0	0		B_ASV_372	Others
			B_ASV_373	0.00095523	0.00154752	0.00148794	0.00132172	0.000544622	0	0	0.000674327	0.000996931	0.000373782	0.00128859	0.00126728	0	0.000985083	0	0.00149413	0.000789681	0.00100497		B_ASV_373	Others
			B_ASV_374	0	0	0.00151404	0	0	0	0	0.00283217	0	0	0	0.00114939	0	0	0	0	0.0046328	0.00660021		B_ASV_374	Others
			B_ASV_375	0.0031422	0.00421127	0.0037068	0	0.0028964	0	0	0	0	0	0	0	0	0	0	0	0	0.0030964		B_ASV_375	Others
			B_ASV_376	0.00052789	0.000989396	0	0.000518323	0.000965466	0.000371885	0.00118103	0.00145655	0.0010494	0.000527693	0.00103647	0.00120833	0.000637474	0.00106952	0.00117941	0.00109392	0.000842327	0.000516066		B_ASV_376	Others
			B_ASV_37	0.00228752	0.00286671	0.00190561	0.00165863	0.0020052	0.0519896	0.00157471	0.00194206	0.0078705	0.00644225	0	0.00330082	0	0.00216718	0.0014883	0.00114728	0.00458015	0.00103213		B_ASV_37	Others
			B_ASV_378	0.00108092	0.00152215	0.00107027	0	0	0	0.0017564	0.00113287	0.00118058	0	0	0.00247561	0	0.00126654	0.00109517	0.00138741	0.000710713	0.00176549		B_ASV_378	Others
			B_ASV_379	0.00108092	0.00101476	0.00109638	0.00165863	0.000742666	0.000694186	0.000726788	0	0.000813285	0.000703591	0.000896409	0	0.000514883	0	0.000730111	0.00133404	0.00168465	0.00059755		B_ASV_379	Rhizobiales
			B_ASV_380	0.000804404	0.000938657	0.00133131	0.00121806	0.00106449	0	0	0	0.000996931	0.000593654	0.00196089	0.00129675	0	0.000703631	0.000954761	0.00149413	0	0.00116794		B_ASV_380	Others
			B_ASV_381	0.00110606	0.00121772	0.000443772	0.000881149	0.000742666	0.000694186	0	0.000566435	0.00047223	0.000681603	0.000896409	0.00150305	0.000980729	0.000788066	0.00101092	0.000960512	0.000789681	0.00160252		B_ASV_381	Others
			B_ASV_38	0.00306679	0.00299356	0.00274094	0.00349868	0.00403515	0	0.0100842	0.00892809	0.00270221	0.00338603	0.00436999	0.00456809	0.00517334	0.0035463	0.00494229	0.0121398	0.00513293	0.00461743		B_ASV_38	Sphingomonadales
			B_ASV_382	0.000502753	0.00101476	0.000574293	0.00121806	0.000594133	0	0.00184725	0.000755246	0.00125928	0.000571667	0.000896409	0.00156199	0.000809101	0.000985083	0.00154447	0.00058698	0.000631745	0.000434582		B_ASV_382	Others
			B_ASV_384	0	0.00086255	0.000783126	0.00108848	0	0	0.00254376	0.00107892	0.00125928	0	0	0.00156199	0	0	0.00143214	0	0.00207949	0.00135807		B_ASV_384	Rhizobiales
			B_ASV_386	0	0.00169973	0.0018795	0	0	0	0.00151414	0.00118682	0.00094446	0.000637629	0	0.00176829	0.00102977	0	0	0.0016809	0.0019742	0.00146671		B_ASV_386	Rhizobiales
			B_ASV_387	0.000754129	0.000964027	0.000652605	0.00108848	0.000420844	0	0.00109018	0.000674327	0.0010494	0.000483718	0.000868396	0.00123781	0.000661992	0.00123839	0.001039	0.00101387	0.000816004	0.00100497		B_ASV_387	Rhizobiales
			B_ASV_388	0.0015334	0.00116698	0.00148794	0.00103665	0.00126253	0	0	0.0016993	0.00107564	0	0	0	0	0.00199831	0.00129174	0	0.00134246	0		B_ASV_388	Gemmatimonadales
			B_ASV_389	0	0.000938657	0.000678709	0.00106256	0.000618888	0	0.00042396	0.000782219	0.00110187	0.000769552	0.00142865	0.00229878	0.00095621	0.00121024	0.00109517	0.0011206	0.000763359	0.000814841		B_ASV_389	Others
			B_ASV_390	0.0015334	0.00131919	0.000939751	0	0.00215373	0	0	0.00134865	0	0	0	0.00094309	0.00585985	0	0	0	0.00102659	0		B_ASV_390	Others
			B_ASV_391	0.00113119	0.000608859	0.00117469	0.00139947	0.00180715	0	0	0	0.000918225	0	0	0.00123781	0.000735547	0.00244863	0.00101092	0.00136073	0.000421163	0.00111362		B_ASV_391	Others
			B_ASV_39	0.00573138	0.00164899	0.00501201	0.00360234	0.00418369	0	0.00439101	0.006015	0.00666369	0.00345199	0.00918819	0.00554066	0.00313833	0.00979454	0.00393137	0.0072572	0.00423796	0.00695331		B_ASV_39	Gemmatimonadales
			B_ASV_392	0.000779266	0.000786443	0.00101806	0.00116623	0.001114	0.000173547	0	0.000863139	0.000708345	0.000461731	0.000560255	0.00132622	0.000563919	0.000844357	0.001039	0.00104055	0.000894972	0.00103213		B_ASV_392	Others
			B_ASV_393	0.000854679	0.000837181	0.000626501	0.00103665	0.000841688	0.000272716	0	0.000782219	0.00078705	0.000725578	0.00112051	0.000795733	0.000931692	0	0.000870518	0.00178762	0.00110555	0		B_ASV_393	Others
			B_ASV_394	0.00120661	0.00182658	0.00161846	0.00181413	0.00153484	0	0	0.00145655	0	0	0.00210096	0.00247561	0	0.00109766	0	0	0	0		B_ASV_394	Others
			B_ASV_395	0.000930092	0.00154752	0.00221886	0.000259161	0.00103973	0.00317342	0.000302828	0	0	0.000439744	0	0.000795733	0.000220664	0.00126654	0.000280812	0.000240128	0.000526454	0.000380259		B_ASV_395	Others
			B_ASV_397	0.000904955	0.000405906	0.001253	0.000932981	0.00108924	0	0	0.000782219	0.00107564	0.000483718	0.000728332	0.000854676	0.000588437	0.00137912	0.00101092	0.000613661	0.000789681	0.00152104		B_ASV_397	Others
			B_ASV_398	0.000854679	0	0	0	0	0.00971861	0	0.00272428	0.00183645	0	0.00145666	0	0	0	0	0	0	0		B_ASV_398	Others
			B_ASV_399	0.00130716	0.00109087	0.00206223	0.00139947	0.000915955	0	0.00042396	0.00142957	0.00089199	0	0.00126057	0	0.000711028	0.00109766	0.00092668	0.00088047	0.000631745	0		B_ASV_399	Pyrinomonadales
			B_ASV_400	0.00145798	0.00101476	0.0018534	0.000984813	0.000792177	0	0.000605657	0.00153747	0.00089199	0	0.00128859	0.000972562	0.000294219	0.00109766	0.0014883	0	0	0		B_ASV_400	Pyrinomonadales
			B_ASV_401	0	0.000177584	0	0	0	0.0135862	0	0	0.00073458	0.00015391	0.000308141	0	0	0	0	0	0	0		B_ASV_401	Others
			B_ASV_40	0.00480129	0.00398295	0.00378511	0.00391334	0.00457977	0.00394199	0.00608685	0.00447753	0.00425007	0.0036059	0.00476217	0.00480387	0.00380032	0.00526316	0.00480189	0.00440235	0.00479073	0.00497053		B_ASV_40	Sphingomonadales
			B_ASV_402	0	0	0.0031064	0.00147722	0.00173289	0.00052064	0	0.000593408	0	0.000571667	0.00081237	0	0.000858138	0.000759921	0.00131982	0.000667022	0.00102659	0.000733357		B_ASV_402	Chitinophagales
			B_ASV_403	0.00130716	0.000684966	0.00198392	0.00134764	0.00128729	0	0.000817637	0.00137563	0.000865755	0.000263846	0.000840383	0.000442074	0	0.000534759	0	0.00117396	0	0.00108645		B_ASV_403	Others
			B_ASV_404	0.00148312	0.00086255	0.00140963	0.00171046	0.00116351	0	0.0010599	0.00145655	0	0.000967437	0.00201692	0.00221037	0	0	0	0	0	0		B_ASV_404	Others
			B_ASV_405	0	0.00339946	0	0.000362826	0.00745142	0	0.000938768	0	0	0	0	0	0	0.000225162	0.00199377	0	0	0.00040742		B_ASV_405	Others
			B_ASV_406	0	0	0	0	0.000420844	0	0.00130216	0.00121379	0	0	0.00366967	0.00162094	0.000907174	0.00171686	0.000898599	0.000853789	0.00131614	0.0015482		B_ASV_406	Gemmatimonadales
			B_ASV_407	0.000904955	0.000837181	0.000887543	0.00103665	0.000643644	0	0.00130216	0.000998004	0.00118058	0.00107737	0.00126057	0.00126728	0.00102977	0.0011821	0.000786274	0	0.00107923	0		B_ASV_407	Others
			B_ASV_408	0.00115633	0.000532752	0.00127911	0.00121806	0.000915955	0	0.0012416	0.00204995	0.00128552	0	0.00123256	0.00126728	0	0.000422178	0	0.0023746	0	0.00105929		B_ASV_408	Others
			B_ASV_409	0.000553028	0	0	0	0	0	0.000938768	0	0	0.000263846	0.000560255	0	0.0013485	0.0038559	0.00188144	0.00197439	0.0017373	0.00179265		B_ASV_409	Gemmatimonadales
			B_ASV_411	0.00052789	0	0.000861439	0.000570155	0	0	0.0019381	0.0011059	0	0.000835514	0.00114852	0.00117886	0.00105428	0.0011821	0.00196568	0.00130736	0.000947618	0.00165684		B_ASV_411	Others
			B_ASV_41	0.00052789	0.000355168	0.000522084	0.000699736	0	0.0871204	0	0.000458542	0.00026235	0.000241859	0	0.000117886	0	0	0	0	0.000236904	0.0011951		B_ASV_41	Rhizobiales
			B_ASV_413	0.00105578	0.00111624	0.00114859	0.00119214	0.00163387	0	0.00169584	0	0.00125928	0.000615642	0.00165275	0.00144411	0	0	0.00137598	0.00109392	0	0		B_ASV_413	Others
			B_ASV_414	0.000226239	0.000659597	0.000835335	0.000984813	0.000495111	0	0.00102962	0.000944058	0	0.000439744	0.000728332	0.0021809	0.000490364	0.00163242	0.00182528	0.000613661	0.000500132	0.00108645		B_ASV_414	Others
			B_ASV_415	0.00128202	0.00058349	0.000783126	0.00124397	0.00128729	0	0.000575374	0.000620381	0.000550935	0	0.000588268	0.00153252	0.000612955	0.00160428	0.00143214	0	0.00100026	0		B_ASV_415	Rhizobiales
			B_ASV_416	0.00110606	0.000482013	0.00154015	0.00150314	0.00103973	0	0.00142329	0.00132168	0.000603405	0.00039577	0.000700319	0	0.000931692	0.00163242	0.000870518	0	0.000684391	0.000543227		B_ASV_416	Gemmatimonadales
			B_ASV_418	0.00103064	0.000659597	0.000965856	0.0008034	0.000618888	0	0.00042396	0.000674327	0.0005247	0.000285834	0.00081237	0.00147358	0.00095621	0.00123839	0.00162871	0.000960512	0	0.0011951		B_ASV_418	Others
			B_ASV_420	0	0.000989396	0.000704814	0.00142539	0.000742666	0	0.00127188	0	0.000865755	0	0.00123256	0.00141464	0.000735547	0.00261751	0	0.00117396	0.000947618	0		B_ASV_420	Others
			B_ASV_421	0	0.00136993	0.000835335	0.000829316	0.000742666	0	0.00102962	0	0.00131175	0	0.00148468	0.00144411	0	0.000844357	0.00115133	0.000827108	0.000710713	0.00143955		B_ASV_421	Others
			B_ASV_42	0.00442422	0.00641839	0.0043594	0.00396517	0.00279738	0.00825586	0.00593544	0.00364137	0	0.0148194	0.00229705	0.00159147	0.00156917	0	0.00126365	0.00368196	0.00397473	0.00320504		B_ASV_42	Others
			B_ASV_423	0	0	0	0.00033691	0	0	0.00184725	0.0025085	0.000760815	0.000879488	0.00260519	0	0.000563919	0.000928793	0.00168487	0.00090715	0.000947618	0.00078768		B_ASV_423	Pyrinomonadales
			B_ASV_424	0.000653578	0.000304429	0.00120079	0.000751568	0.00148533	0	0.000757071	0.00105195	0	0	0.00112051	0.00123781	0.000980729	0.00126654	0.00160063	0.00120064	0.000605422	0.00124942		B_ASV_424	Others
			B_ASV_425	0.000452477	0	0.000443772	0.00106256	0.000742666	0	0.000969051	0.0018072	0.00041976	0	0.0013166	0.00103151	0.0010788	0.00202646	0.00120749	0.000853789	0.00100026	0.000977809		B_ASV_425	Others
			B_ASV_426	0.00221211	0.00251154	0.00164457	0.0017623	0.00190618	0	0	0.000917085	0.00102317	0	0.0015407	0	0	0	0	0	0	0		B_ASV_426	Gemmatimonadales
			B_ASV_43	0.00361982	0.0209295	0.00201002	0.00368009	0.0024508	0.000471055	0.00311913	0.0052058	0.000996931	0.0107078	0.00585467	0.00109045	0.0101996	0.00199831	0.000786274	0.00109392	0.00613319	0.000842002		B_ASV_43	Chitinophagales
			B_ASV_433	0.00351927	0.00116698	0.00130521	0.0016068	0	0	0	0	0.0010494	0.000285834	0.000616281	0.00182724	0.000318737	0.000337743	0.000814355	0.00058698	0	0.000380259		B_ASV_433	Chitinophagales
			B_ASV_434	0.00110606	0	0.00114859	0.00132172	0.00195569	0	0.00112047	0.000809192	0	0	0.00184884	0	0.00127495	0.00151984	0	0	0.00110555	0.00173833		B_ASV_434	Others
			B_ASV_435	0	0	0.000730918	0.000699736	0.000544622	0	0	0	0	0.000791539	0.000784358	0.00215142	0.0018879	0.00059105	0.00120749	0.00261473	0.000973941	0.00127658		B_ASV_435	Others
			B_ASV_438	0.000804404	0.00142067	0	0.00220287	0.00190618	0	0	0.00191509	0	0	0	0.00221037	0	0	0.00171295	0	0.00234272	0		B_ASV_438	Chitinophagales
			B_ASV_44	0.00475101	0.00347557	0.00550799	0.00461307	0.00517391	0	0.00369451	0.00523278	0.00343679	0.00219872	0.00599473	0.00554066	0.0038984	0.00821841	0.00623403	0.0047492	0.00379047	0.00570389		B_ASV_44	Rhizobiales
			B_ASV_448	0.0023378	0.00243544	0.00164457	0.00103665	0.001114	0	0	0	0	0.00228667	0	0	0.0018879	0	0	0	0	0		B_ASV_448	Chitinophagales
			B_ASV_449	0.000754129	0	0.000730918	0.000647903	0.00202995	0	0.000575374	0.00161838	0.00107564	0.000439744	0.00112051	0	0.00178983	0.000759921	0.00112325	0	0.00123717	0		B_ASV_449	Others
			B_ASV_451	0	0.000608859	0.000678709	0	0	7.43771e-05	0.00139301	0.00277823	0.000131175	0.000307821	0.00050423	0.00111992	0.000661992	0	0.00146022	0.001254	0.000263227	0.00249885		B_ASV_451	Others
			B_ASV_45	0.00472587	0.0055051	0.00524695	0.00526098	0.00628791	0	0.00448186	0.0056104	0.00404019	0.00244058	0.0059107	0	0.0038984	0.00669856	0.00519502	0.0036286	0.00355357	0.00581253		B_ASV_45	Gemmatimonadales
			B_ASV_454	0.000779266	0.000456644	0	0.00106256	0.000915955	0	0.00084792	0.00156444	0.00047223	0.000417757	0.0017648	0.00170935	0.000735547	0.000844357	0.000954761	0.00104055	0.000763359	0		B_ASV_454	Others
			B_ASV_456	0.00150826	0.000329799	0.00120079	0.000647903	0.00146058	0	0.00063594	0.000890112	0.000236115	0	0.000980447	0.000648375	0.00125043	0.000450324	0.000252731	0.00058698	0.00123717	0.0011951		B_ASV_456	Chitinophagales
			B_ASV_46	0.00095523	0.0118727	0.0080923	0.00870782	0.00202995	0.00141316	0.00187754	0.00213087	0.00296456	0.00347398	0.00184884	0.00167988	0.00291767	0.00135097	0.00101092	0.0011206	0.00408002	0.00306923		B_ASV_46	Chitinophagales
			B_ASV_47	0.00256404	0.00233396	0.00438551	0.00373192	0.00339151	0	0.00751014	0.00639262	0.00587664	0.00296827	0.0035016	0.00654269	0.00311381	0.00517872	0.00519502	0.00699039	0.00381679	0.00472608		B_ASV_47	Sphingomonadales
			B_ASV_474	0.000553028	0.000304429	0	0.00132172	0.000346578	0	0.00157471	0.00107892	0	0	0.0010925	0.000412602	0.00125043	0.00115395	0.00131982	0.00144077	0.00118452	0.000923486		B_ASV_474	Gemmatimonadales
			B_ASV_48	0.00927578	0.00707798	0.00837945	0.0070751	0.0071296	0.000272716	0.0019381	0.0021039	0.00280715	0.00175898	0.00204493	0.00380183	0.000809101	0.00546017	0.00404369	0.0046158	0.00152672	0.00266181		B_ASV_48	Others
			B_ASV_4	0.0222971	0.0159572	0.017281	0.019774	0.0219829	0.0116028	0.0213191	0.0267843	0.018312	0.0157868	0.0213737	0.0281748	0.0249595	0.0286237	0.024908	0.0179296	0.0210319	0.0226797		B_ASV_4	Others
			B_ASV_49	0.00872276	0.00509919	0.00537747	0.00948531	0.0031192	0.00109086	0	0.0011059	0.00246609	0.00490315	0.00305339	0.00203354	0	0.00593864	0.00190952	0.00645678	0.0037115	0.00306923		B_ASV_49	Rhizobiales
			B_ASV_50	0.00595762	0.00157289	0.00425499	0.00528689	0.00185667	0.00820627	0.00154442	0.00226574	0.00309573	0.00883886	0.00493025	0.00359553	0.00568823	0.00264565	0.00446491	0.00424226	0.00368518	0.00355814		B_ASV_50	Others
			B_ASV_51	0.00432367	0.00284134	0.00415057	0.00500181	0.0046788	0.000322301	0.00354309	0.00550251	0.0047223	0.00246257	0.0048182	0.005187	0.00480557	0.00574163	0.00446491	0.00536286	0.00286918	0.0035853		B_ASV_51	Others
			B_ASV_52	0.00271486	0.00136993	0.00099196	0.00238428	0.00955564	0	0.00254376	0	0	0.00633231	0.00338955	0.00206301	0.0263816	0.00213904	0.00376288	0.001254	0.00339563	0.00382975		B_ASV_52	Others
			B_ASV_53	0.0050778	0.00416054	0.00522084	0.00425025	0.00457977	0	0.00366422	0.00372229	0.00275468	0.00279237	0.00397781	0.00394919	0.00262345	0.00453138	0.00460532	0.00485592	0.00310608	0.0039384		B_ASV_53	Others
			B_ASV_54	0.00135743	0.00169973	0.00409836	0.00165863	0.00143582	0.00966902	0.00227121	0.00234666	0.00519453	0.00529892	0.00249314	0.00241667	0.0036287	0.00112581	0.00196568	0.00872465	0.00918663	0.00573105		B_ASV_54	Rhizobiales
			B_ASV_55	0.000980368	0.00180121	0.00475097	0.0030581	0.0057928	0.0016115	0.00430016	0.00331769	0.00267597	0.00921264	0.00212897	0.00324187	0.00576178	0.00239234	0.00466148	0.0082444	0.00679126	0.00138523		B_ASV_55	Others
			B_ASV_56	0.00316734	0.00192805	0.00404615	0.00217696	0.00448075	0.0016115	0.00536006	0.00620381	0.00545688	0.00235263	0.00260519	0.00309452	0.00541853	0.00681115	0.00379096	0.00832444	0.00257963	0.00195562		B_ASV_56	Others
			B_ASV_57	0.0042734	0.00398295	0.0037068	0.00373192	0.00507489	0	0.00614742	0.00504397	0.0036729	0.0018909	0.00389378	0.00445021	0.00340803	0.00458767	0.00244307	0.00621665	0.0023164	0.00347665		B_ASV_57	Sphingomonadales
			B_ASV_58	0.0025389	0.00339946	0.00399394	0.00476857	0.00153484	0.00302467	0.00620798	0.00401899	0.00529947	0.0089268	0.00588268	0.00347765	0.00272152	0.00146355	0.00202185	0.00402882	0.00410634	0.00366678		B_ASV_58	Others
			B_ASV_59	0.00326789	0.00413517	0.00357628	0.00440574	0.00358955	0	0.00499667	0.00534067	0.00388278	0.00169301	0.00347358	0.00427338	0.00232923	0.00551646	0.00600938	0.00664354	0.00431693	0.00388408		B_ASV_59	Sphingomonadales
			B_ASV_60	0.00289083	0.0045157	0.00485538	0.00412067	0.00383711	0	0.0042396	0.00388412	0.00506336	0.00248455	0.00518236	0.00686688	0.00284411	0.00371517	0.00320126	0.00312166	0.00321137	0.00581253		B_ASV_60	Others
			B_ASV_61	0.00404716	0.00284134	0.00318471	0.00370601	0.00415893	0.000297508	0.00433045	0.00342558	0.0030695	0.00281436	0.00324948	0.00442074	0.0024273	0.0035463	0.00533543	0.0036286	0.00357989	0.00540511		B_ASV_61	Rhizobiales
			B_ASV_62	0.00346899	0.00332335	0.00503811	0.00422433	0.00339151	0	0	0.00372229	0.0047223	0.00217673	0.00422993	0.00907724	0.00178983	0.00405291	0.00359439	0.0022412	0.0037115	0.00382975		B_ASV_62	Others
			B_ASV_6	0.0134486	0.0156527	0.0111204	0.00570155	0.0119074	0.00245444	0.00805524	0.00650051	0.00608652	0.0357732	0.0117093	0.00645427	0.0132644	0.00925978	0.00845244	0.00731057	0.0187418	0.0139609		B_ASV_6	Others
			B_ASV_63	0.00532918	0.00380537	0.00448992	0.00601254	0.00450551	0	0.00681364	0.00269731	0.00348926	0.00197885	0.00204493	0.00512805	0.00272152	0.00365888	0.00435259	0.00264141	0.00276389	0.00570389		B_ASV_63	Sphingomonadales
			B_ASV_64	0.00377064	0.00169973	0.00404615	0.00956305	0.00373809	0.00052064	0.0023015	0.00191509	0.00288585	0.0054968	0.00467813	0.00333029	0.00907174	0.00258936	0.0037348	0.00240128	0.00350092	0.0011951		B_ASV_64	Chitinophagales
			B_ASV_65	0.00394661	0.0065706	0.00394174	0.00173638	0.0031192	0.000818148	0.00487554	0.00695905	0.00296456	0.00283635	0.00316544	0.00282927	0.00139754	0.00340557	0.00651484	0.00755069	0.00321137	0.00149388		B_ASV_65	Rhizobiales
			B_ASV_66	0	0.000558121	0.00101806	0.000907065	0.000742666	0.00344614	0.00172612	0.000917085	0.0348139	0.00470526	0.00212897	0.000736789	0.000858138	0	0.0019376	0	0.0126349	0.000977809		B_ASV_66	Others
			B_ASV_67	0.0015334	0.0058349	0.00127911	0.00360234	0.00257458	0	0.00205923	0.00288612	0.0025448	0.00323212	0.00319346	0.0128791	0.00318737	0.00683929	0.00626211	0.00234792	0.00410634	0.00315072		B_ASV_67	Others
			B_ASV_68	0.00263945	0.00535288	0.00271484	0.00448349	0.00349053	0.00042147	0.00460299	0.00315585	0.00322691	0.00140718	0.0035016	0.00692582	0.00186338	0.00509429	0.00502654	0.00269477	0.00426428	0.0051335		B_ASV_68	Rhizobiales
			B_ASV_69	0.000201101	0.000177584	0	0.000285077	0.000297066	0.0323788	0.000242263	0.00035065	0.0351024	0	0	0.000471545	0.000294219	0	0.00289236	0	0	0.000896325		B_ASV_69	Chitinophagales
			B_ASV_70	0.00296624	0.00258765	0.00193171	0.00181413	0.00438173	0	0.00702562	0.00374926	0.00343679	0.00219872	0.00338955	0.00527541	0.00230471	0.00365888	0.00393137	0.0054429	0.00426428	0.00369395		B_ASV_70	Sphingomonadales
			B_ASV_71	0.00449964	0.00337409	0.0043333	0.00450941	0.00361431	0.000743771	0.0040579	0.00453148	0.00243986	0.00233064	0.00476217	0.000530488	0.00281959	0.00439066	0.00379096	0.00376201	0.00326402	0.00472608		B_ASV_71	Gemmatimonadales
			B_ASV_72	0.00206129	0.00187731	0.00519474	0.00352459	0.00151009	0.00771043	0.00121131	0.00269731	0.00401396	0.00787142	0.00277326	0.0058059	0	0	0.00190952	0	0.00402738	0.00249885		B_ASV_72	Others
			B_ASV_73	0.00356954	0.0031204	0.00206223	0.0033691	0.00769897	0.000595017	0.0042396	0.0052058	0.00225621	0.00186891	0.00624685	0.00394919	0.00154465	0.00264565	0.00292045	0.00264141	0.0037115	0.00306923		B_ASV_73	Sphingomonadales
			B_ASV_74	0	0.000938657	0.000835335	0.000958897	0.000420844	0.0530061	0	0.00115984	0.00068211	0	0	0.00117886	0	0	0.00106709	0	0.00450118	0.0019013		B_ASV_74	Chitinophagales
			B_ASV_75	0.00228752	0.00405906	0.00362848	0.00331727	0.00294591	0	0.00236206	0.00258942	0.0035942	0.00178096	0.00224102	0.00509858	0.00279508	0.0032367	0.00345399	0.00352188	0.00368518	0.00258033		B_ASV_75	Others
			B_ASV_76	0.0025389	0.00296819	0.00375901	0.00339501	0.00373809	0	0.00139301	0.00267034	0.00404019	0.00178096	0.0037257	0.00100203	0.00225568	0.00444695	0.010727	0.00261473	0.00229008	0.00361246		B_ASV_76	Pyrinomonadales
			B_ASV_77	0.00228752	0.00208027	0.00263653	0.0030581	0.00277262	0	0.00324026	0.00415385	0.00474854	0.0010334	0.00389378	0.00521647	0.00152013	0.00779623	0.00511078	0.00264141	0.00186891	0.00328653		B_ASV_77	Gemmatimonadales
			B_ASV_78	0.00397175	0.00324725	0.00425499	0.00383559	0.00465404	0	0.00245291	0.0038032	0.00299079	0.00116532	0.00571461	0	0.00235375	0.00582606	0.00412794	0.00304162	0.00239537	0.00353098		B_ASV_78	Gemmatimonadales
			B_ASV_79	0.0025389	0.00299356	0.00234938	0.00303219	0.00321822	0.00282633	0.00623827	0.00428872	0.00191516	0.00173699	0.00498627	0.00253456	0.00169176	0.00182944	0.00275196	0.00253469	0.00360621	0.00592118		B_ASV_79	Rhizobiales
			B_ASV_80	0.00203615	0.0020549	0.00347186	0.00445758	0.00386186	0.000991695	0.0040579	0.00407294	0.00241362	0.00351795	0.00226903	0.00492175	0.00419262	0.00182944	0.00362248	0.0064301	0.00373783	0.00244452		B_ASV_80	Others
			B_ASV_81	0.00145798	0.00535288	0.00527305	0.00440574	0.00240129	0.000272716	0.00308885	0.00283217	0.00325314	0.00349597	0.00210096	0.00324187	0.00228019	0.00371517	0.00320126	0.00346852	0.00413267	0.0027433		B_ASV_81	Others
			B_ASV_82	0.00306679	0.00215638	0.00336744	0.00303219	0.00410942	0.000892525	0.00426988	0.00588013	0.0026235	0.00114333	0.00389378	0.00524594	0.00250086	0.00422178	0.00247115	0.00416222	0.0025533	0.00410137		B_ASV_82	Sphingomonadales
			B_ASV_83	0.00251376	0.00355168	0.00563851	0.00318768	0.00220324	0	0.00172612	0.0028052	0.00215127	0.00156109	0.00451006	0.00613009	0.00286863	0.00303968	0.00356631	0.00336179	0.00271124	0.00363962		B_ASV_83	Others
			B_ASV_84	0.0029411	0.0041859	0.00151404	0.00347276	0.00254982	0.00138837	0.00420932	0.00296704	0.00110187	0.00510103	0.00162474	0.00324187	0.00527142	0.00641711	0.00176912	0.00213447	0.00787049	0.00244452		B_ASV_84	Chitinophagales
			B_ASV_8	0.0145547	0.0119742	0.0122951	0.0105479	0.00896151	0.00699145	0.0132639	0.00976426	0.0101792	0.0146215	0.0136702	0.00751525	0.0124553	0.00602308	0.0118784	0.0128335	0.0148197	0.0149659		B_ASV_8	Others
			B_ASV_85	0	0.00289208	0.00328913	0.00422433	0.0035648	0	0.00396705	0.0028052	0.00414513	0.00233064	0.00330551	0.0047744	0.00235375	0.00340557	0.00365056	0.00266809	0.00307976	0.00339517		B_ASV_85	Others
			B_ASV_86	0.00419798	0.00289208	0	0.000777484	0	0.0350564	0.00272546	0.000323677	0	0.00125327	0	0	0.000784583	0.00692373	0	0	0	0		B_ASV_86	Others
			B_ASV_87	0.00271486	0.00195342	0.00422888	0.00266936	0.00321822	0.000991695	0.00333111	0.0021039	0.00293832	0.00277039	0.0024091	0.00274086	0.00264797	0.0023642	0.00266772	0.00410886	0.00318505	0.00396556		B_ASV_87	Rhizobiales
			B_ASV_89	0.00399688	0.000913288	0.000757022	0.00266936	0.000495111	0.000570224	0.000605657	0.00345255	0.00110187	0.0130164	0.00529441	0.00203354	0.00441328	0.00129468	0.000814355	0.000560299	0.00958147	0.00149388		B_ASV_89	Chitinophagales
			B_ASV_90	0.00175963	0.00291745	0.00407226	0.00277303	0.0020052	0.00143796	0.00178669	0.00253547	0.00243986	0.00938854	0.00274525	0.0034187	0.00245182	0.00129468	0.00286428	0.00144077	0.00271124	0.00426433		B_ASV_90	Others
			B_ASV_91	0.00221211	0.00218174	0.00430719	0.0049759	0.00514915	0.000148754	0.0021198	0.00455845	0.00634887	0.000725578	0.00274525	0.00386078	0.000563919	0.00388404	0.00421218	0.00130736	0.0011582	0.0028791		B_ASV_91	Gemmatimonadales
			B_ASV_92	0.00268973	0.00337409	0.00266263	0.00204737	0.00193093	0.00084294	0.00112047	0.000566435	0.00270221	0.00419956	0.00282929	0.00117886	0.00181435	0.00197017	0.00151639	0.00669691	0.0034746	0.00298775		B_ASV_92	Others
			B_ASV_93	0.00158367	0.00304429	0.00341965	0.00217696	0.00250031	0	0.00641996	0.0024006	0.00243986	0.00184693	0.00212897	0.00368395	0.00193694	0.00405291	0.00381904	0.00344184	0.00279021	0.00339517		B_ASV_93	Sphingomonadales
			B_ASV_94	0	0.000126846	0	0	0	0.0567745	0	0	0.000288585	0	0	0	0	0.000140726	0	0	0.000210582	0		B_ASV_94	Others
			B_ASV_9	0.0105327	0.0161348	0.00947583	0.0112217	0.0155465	0.0016115	0.00735873	0.00973728	0.0125666	0.0143137	0.00857191	0.0139695	0.00997891	0.012018	0.0134509	0.0171025	0.011661	0.011788		B_ASV_9	Others
			B_ASV_95	0.000854679	0.00192805	0.00355017	0.00108848	0.00225275	0.00438825	0.00251348	0.00264336	0.00152163	0.00204481	0.00198891	0.00117886	0.00397195	0.00171686	0.00196568	0.00432231	0.00642274	0.00282478		B_ASV_95	Rhizobiales
			B_ASV_96	0.00223725	0.00482013	0.00221886	0.00370601	0.00517391	0.00114045	0.00448186	0.00315585	0.00291209	0.00167103	0.00302538	0.00442074	0.00169176	0.0035463	0.00331358	0.00242796	0.00121084	0.00181981		B_ASV_96	Sphingomonadales
			B_ASV_97	0.00336844	0.00370389	0.00365459	0.00378376	0.0017824	0	0.00205923	0.00385715	0.00299079	0	0.00467813	0	0.00205953	0.00244863	0.00614979	0.00240128	0.00321137	0.00353098		B_ASV_97	Pyrinomonadales
			B_ASV_98	0.0040723	0.00276523	0.00143573	0	0	0	0	0.00151049	0.00385655	0.00650821	0.00193288	0	0	0.0020546	0.00297661	0.00504269	0.0109766	0.0039384		B_ASV_98	Others
			B_ASV_99	0.00339358	0.00195342	0.00355017	0.00238428	0.00435697	0.000718979	0.00448186	0.00517883	0.0031482	0.000857501	0.0037257	0.00397866	0.00198598	0.00312412	0.00266772	0.00226788	0.00184259	0.00282478		B_ASV_99	Sphingomonadales
[truncated: 11 more columns]

## Sheet: 5A,B
Position	aerobic_ammonia_oxidation	aerobic_nitrite_oxidation	chitinolysis	dark_hydrogen_oxidation	nitrogen_fixation	dark_oxidation_of_sulfur_compounds	fermentation	aerobic_chemoheterotrophy	human_pathogens_all	aromatic_compound_degradation	nitrate_respiration	nitrate_reduction	predatory_or_exoparasitic	photoheterotrophy	ureolysis	PNA_B_AMF	PPA_B_AMF	PNA_rpoB_AMF	PPA_rpoB_AMF
Top	2.15	0.54	0.73	5.03	4.07	0.27	0	35.89	0.97	0.06	0.25	2.53	2.23	0.87	1.59	-0.0229593	0.0960234	-0.0118278	0.12031
Top	1.89	0.35	0.68	4.08	2.86	0.1	0.13	33.9	1.25	0.11	0.23	2.15	1.6	0.51	1.69	-0.0306821	0.117686	-0.0142667	0.147864
Top	2.14	0.51	1.58	4.81	3.33	0.19	0	34.68	1.14	0.11	0.22	2.45	1.73	0.54	1.7	-0.0219818	0.111929	-0.0111401	0.132802
Top	1.9	0.58	1.62	5.46	4.19	0.16	0.13	34.16	1.14	0.1	0.29	2.8	1.98	0.95	1.26	-0.0280148	0.0958879	-0.0114436	0.111852
Top	2.32	0.53	2.05	4.27	3.39	0.12	0.14	37.3	0.95	0.08	0.28	2.65	2.2	0.31	1.26	-0.0263818	0.102952	-0.0131483	0.127189
Top	0.03	0.03	0.27	1.3	3.46	0.37	0	48.28	0.45	0.15	0.13	1.16	1.16	0.11	1.29	-0.0219934	0.154941	-0.00685435	0.282426
Mid	1.33	0.4	2.55	4.51	3.52	1.89	0.29	47.86	1.28	0.14	0.29	2.89	2.13	0	2.25	-0.0246501	0.124051	-0.0131272	0.143811
Mid	1.82	0.62	3.02	3.74	2.72	0.2	0.18	37.14	0.94	0.08	0.32	3.26	2.68	0.11	1.26	-0.0289763	0.129713	-0.0127884	0.145302
Mid	1.81	0.52	2.11	4.03	2.47	0.32	0.14	37.32	1.08	0.3	0.3	2.28	1.83	0.25	1.75	-0.019808	0.131199	-0.0155896	0.199764
Mid	0.71	0.27	1.67	4.65	4.88	0.11	0	33.35	1.04	0.07	0.2	1.88	1.58	0.49	1.18	-0.0230062	0.123991	-0.0176303	0.125126
Mid	2.51	0.56	1.69	4.29	3.54	0.12	0	34.69	0.77	0.03	0.21	2.85	2.14	0.31	1.11	-0.0235375	0.0929603	-0.0157354	0.114338
Mid	2.85	0.67	1.68	4.75	2.99	0.11	0.23	42.79	1	0.04	0.29	3.8	2.82	0.2	1.33	-0.0172186	0.105056	-0.0123464	0.129943
Bottom	1.8	0.58	2.75	3.77	3.31	0.06	0.08	33.83	0.92	0	0.36	2.95	2.5	0	0.88	-0.0253797	0.114367	-0.0163792	0.119292
Bottom	2.6	0.7	1.57	3.82	2.68	0.09	0.14	38.64	0.9	0	0.35	3.73	2.86	0.59	0.93	-0.0298501	0.0910211	-0.0153363	0.125367
Bottom	2.15	0.61	1.86	5.05	3.59	0.2	0.12	38.69	1.12	0.06	0.28	3.27	2.49	0.19	1.74	-0.0186477	0.120806	-0.014513	0.167812
Bottom	1.88	0.63	3.42	4.78	3.67	0.14	0.15	39.15	0.92	0.03	0.25	2.55	1.79	0.65	1.12	-0.0282909	0.119445	-0.0140478	0.113495
Bottom	1.44	0.29	2.73	4.93	5.03	0.15	0.21	37.16	1.03	0.02	0.25	2.81	2.1	0.37	1.88	-0.0232202	0.104136	-0.015663	0.151369
Bottom	1.95	0.48	0.93	4.43	3.69	0.26	0.2	39.81	1.01	0.23	0.34	3	2.27	0.31	1.8	-0.0152905	0.132937	-0.0136369	0.203479

[truncated: 2 more sheets: 5C, 5D]
